# Supplementary material for: Fast Simulation of Mechanical Heterogeneity in the Electrically Asynchronous Heart Using the MultiPatch Module
Source: PLoS Comput Biol. 2015 Jul 23;11(7):e1004284. doi: 10.1371/journal.pcbi.1004284 (PMC4512705; doi:10.1371/journal.pcbi.1004284)
Supplement: S2 Text — Contains instructions for unpacking the CircAdapt code and running the simulations in the paper. (TXT) [file pcbi.1004284.s002.txt]

Instructions:

1) Change the extension (.txt) of PatientDataBuilder.txt PRefBuilder.txt and UnpackCircadapt.txt to .m

2) Run UnpackCircAdapt. Three folders called CircAdapt, Tools, and PaperSimulations should appear

3) Run PatientDataBuilder

4) Run PRefBuilder

5) Change into the directory called CircAdapt

6) run CircAdaptMainP. At the first prompt, press C for continue. At the second, just press enter. A simulation will then run.

7) Once finished, type "save PRef P", which creates a file called PRef.mat

8) Enjoy CircAdapt! To reproduce the results from our paper, change to the folder called PaperSimulations. Running the script 
called Prinzen1999JaccSimulations.m will perform the pacing simulations as described in the paper. AnalysePrinzen1999.m performs the 
analysis of the simulations shown in the paper. Running the file PatientSpecificSimulation.m will run the patient-specific 
simulation, and displays the results using the file PlotPatientStrainData.m. You will need to comment out line 22 of 
CircAdapt/ValveqDot.m to disable mitral regurgitation as described in the paper. Note that the simulations in PatientSpecificSimulation
take a (relatively) long time due to the need for adaption - you can reduce the number of adaption steps in the for loop, and get similar results.
