# Supplementary material for: Fast Simulation of Mechanical Heterogeneity in the Electrically Asynchronous Heart Using the MultiPatch Module
Source: PLoS Comput Biol. 2015 Jul 23;11(7):e1004284. doi: 10.1371/journal.pcbi.1004284 (PMC4512705; doi:10.1371/journal.pcbi.1004284)
Supplement: S3 Text — Unpacks the CircAdapt model and simulation software (see S2 Text). (TXT) [file pcbi.1004284.s003.txt]

function UnpackCircAdapt
NewFolder='CircAdapt';
fid=fopen('CircAdaptForRelease.txt','r');
Text=fscanf(fid,'%c');
fclose(fid);
%delimiter finding
i1=findstr(Text,'$#$');
i2=findstr(Text,'#$#');

mkdir(NewFolder);

nF=length(i1)-1; %number of files
for i=1:nF
    Name= Text(i1(i)+3:i2(i)-1);
    c=Text(i2(i)+3:i1(i+1)-1);
    fid = fopen([NewFolder,'\',Name],'w');
    fwrite(fid,c);
    fclose(fid);
end

NewFolder='PaperSimulations';
fid=fopen('MultiPatchSimulations.txt','r');
Text=fscanf(fid,'%c');
fclose(fid);
%delimiter finding
i1=findstr(Text,'$#$');
i2=findstr(Text,'#$#');

mkdir(NewFolder);

nF=length(i1)-1; %number of files
for i=1:nF
    Name= Text(i1(i)+3:i2(i)-1);
    c=Text(i2(i)+3:i1(i+1)-1);
    fid = fopen([NewFolder,'\',Name],'w');
    fwrite(fid,c);
    fclose(fid);
end

NewFolder='Tools';
fid=fopen('CircAdaptTools.txt','r');
Text=fscanf(fid,'%c');
fclose(fid);
%delimiter finding
i1=findstr(Text,'$#$');
i2=findstr(Text,'#$#');

mkdir(NewFolder);

nF=length(i1)-1; %number of files
for i=1:nF
    Name= Text(i1(i)+3:i2(i)-1);
    c=Text(i2(i)+3:i1(i+1)-1);
    fid = fopen([NewFolder,'\',Name],'w');
    fwrite(fid,c);
    fclose(fid);
end

end
