# Supplementary material for: Fast Simulation of Mechanical Heterogeneity in the Electrically Asynchronous Heart Using the MultiPatch Module
Source: PLoS Comput Biol. 2015 Jul 23;11(7):e1004284. doi: 10.1371/journal.pcbi.1004284 (PMC4512705; doi:10.1371/journal.pcbi.1004284)
Supplement: S4 Text — Builds the patient strain data structure used when generating the figures (see S2 Text). (TXT) [file pcbi.1004284.s004.txt]

Patient1 = [];

Patient1.TriggerTimeApex = [ ...
0.000000e+00 ;
1.125714e+01 ;
2.251429e+01 ;
3.377143e+01 ;
4.502857e+01 ;
5.628571e+01 ;
6.754286e+01 ;
7.880000e+01 ;
9.005714e+01 ;
1.013143e+02 ;
1.125714e+02 ;
1.238286e+02 ;
1.350857e+02 ;
1.463429e+02 ;
1.576000e+02 ;
1.688571e+02 ;
1.801143e+02 ;
1.913714e+02 ;
2.026286e+02 ;
2.138857e+02 ;
2.251429e+02 ;
2.364000e+02 ;
2.476572e+02 ;
2.589143e+02 ;
2.701714e+02 ;
2.814286e+02 ;
2.926857e+02 ;
3.039429e+02 ;
3.152000e+02 ;
3.264572e+02 ;
3.377143e+02 ;
3.489714e+02 ;
3.602286e+02 ;
3.714857e+02 ;
3.827429e+02 ;
3.940000e+02 ;
4.052571e+02 ;
4.165143e+02 ;
4.277714e+02 ;
4.390286e+02 ;
4.502857e+02 ;
4.615429e+02 ;
4.728000e+02 ;
4.840572e+02 ;
4.953143e+02 ;
5.065714e+02 ;
5.178286e+02 ;
5.290857e+02 ;
5.403429e+02 ;
5.516000e+02 ;
5.628572e+02 ;
5.741143e+02 ;
5.853715e+02 ;
5.966286e+02 ;
6.078857e+02 ;
6.191429e+02 ;
6.304000e+02 ;
6.416572e+02 ;
6.529143e+02 ;
6.641714e+02 ;
6.754286e+02 ;
6.866857e+02 ;
6.979429e+02 ;
7.092000e+02 ;
7.204572e+02 ;
7.317143e+02 ;
7.429714e+02 ;
7.542286e+02 ;
7.654857e+02 ;
7.767429e+02 ];

Patient1.TriggerTimeMid =[ ...
0.000000e+00 ;
1.092857e+01 ;
2.185714e+01 ;
3.278571e+01 ;
4.371429e+01 ;
5.464286e+01 ;
6.557143e+01 ;
7.650000e+01 ;
8.742857e+01 ;
9.835715e+01 ;
1.092857e+02 ;
1.202143e+02 ;
1.311429e+02 ;
1.420714e+02 ;
1.530000e+02 ;
1.639286e+02 ;
1.748571e+02 ;
1.857857e+02 ;
1.967143e+02 ;
2.076429e+02 ;
2.185714e+02 ;
2.295000e+02 ;
2.404286e+02 ;
2.513571e+02 ;
2.622857e+02 ;
2.732143e+02 ;
2.841429e+02 ;
2.950714e+02 ;
3.060000e+02 ;
3.169286e+02 ;
3.278571e+02 ;
3.387857e+02 ;
3.497143e+02 ;
3.606429e+02 ;
3.715714e+02 ;
3.825000e+02 ;
3.934286e+02 ;
4.043571e+02 ;
4.152857e+02 ;
4.262143e+02 ;
4.371429e+02 ;
4.480714e+02 ;
4.590000e+02 ;
4.699286e+02 ;
4.808571e+02 ;
4.917857e+02 ;
5.027143e+02 ;
5.136429e+02 ;
5.245714e+02 ;
5.355000e+02 ;
5.464286e+02 ;
5.573572e+02 ;
5.682857e+02 ;
5.792143e+02 ;
5.901429e+02 ;
6.010715e+02 ;
6.120000e+02 ;
6.229286e+02 ;
6.338572e+02 ;
6.447857e+02 ;
6.557143e+02 ;
6.666429e+02 ;
6.775715e+02 ;
6.885000e+02 ;
6.994286e+02 ;
7.103572e+02 ;
7.212857e+02 ;
7.322143e+02 ;
7.431429e+02 ;
7.540715e+02 ];

Patient1.TriggerTimeBase = [ ...
0.000000e+00 ;
1.108571e+01 ;
2.217143e+01 ;
3.325714e+01 ;
4.434286e+01 ;
5.542857e+01 ;
6.651428e+01 ;
7.760000e+01 ;
8.868571e+01 ;
9.977143e+01 ;
1.108571e+02 ;
1.219429e+02 ;
1.330286e+02 ;
1.441143e+02 ;
1.552000e+02 ;
1.662857e+02 ;
1.773714e+02 ;
1.884571e+02 ;
1.995429e+02 ;
2.106286e+02 ;
2.217143e+02 ;
2.328000e+02 ;
2.438857e+02 ;
2.549714e+02 ;
2.660571e+02 ;
2.771429e+02 ;
2.882286e+02 ;
2.993143e+02 ;
3.104000e+02 ;
3.214857e+02 ;
3.325714e+02 ;
3.436571e+02 ;
3.547429e+02 ;
3.658286e+02 ;
3.769143e+02 ;
3.880000e+02 ;
3.990857e+02 ;
4.101714e+02 ;
4.212571e+02 ;
4.323429e+02 ;
4.434286e+02 ;
4.545143e+02 ;
4.656000e+02 ;
4.766857e+02 ;
4.877714e+02 ;
4.988571e+02 ;
5.099429e+02 ;
5.210286e+02 ;
5.321143e+02 ;
5.432000e+02 ;
5.542857e+02 ;
5.653715e+02 ;
5.764572e+02 ;
5.875428e+02 ;
5.986286e+02 ;
6.097143e+02 ;
6.208000e+02 ;
6.318857e+02 ;
6.429714e+02 ;
6.540571e+02 ;
6.651429e+02 ;
6.762286e+02 ;
6.873143e+02 ;
6.984000e+02 ;
7.094857e+02 ;
7.205714e+02 ;
7.316572e+02 ;
7.427429e+02 ;
7.538286e+02 ;
7.649143e+02 ];

Patient1.AHA1 = [ ...
0.000000e+00 ;
3.303585e-03 ;
2.234132e-03 ;
2.671360e-03 ;
6.791189e-03 ;
4.519112e-03 ;
5.779316e-03 ;
-2.277259e-03 ;
-1.434595e-02 ;
-1.481126e-02 ;
-2.345881e-02 ;
-2.917681e-02 ;
-4.101015e-02 ;
-4.332218e-02 ;
-5.568442e-02 ;
-5.747567e-02 ;
-6.776416e-02 ;
-7.693043e-02 ;
-7.813133e-02 ;
-9.297737e-02 ;
-9.818631e-02 ;
-1.041769e-01 ;
-1.161930e-01 ;
-1.179712e-01 ;
-1.253216e-01 ;
-1.400747e-01 ;
-1.436681e-01 ;
-1.410419e-01 ;
-1.389430e-01 ;
-1.384171e-01 ;
-1.353669e-01 ;
-1.386839e-01 ;
-1.352279e-01 ;
-1.292681e-01 ;
-1.204199e-01 ;
-1.167356e-01 ;
-1.045580e-01 ;
-1.013159e-01 ;
-1.026072e-01 ;
-9.366342e-02 ;
-8.213216e-02 ;
-7.451314e-02 ;
-5.864542e-02 ;
-4.608867e-02 ;
-4.537696e-02 ;
-4.845773e-02 ;
-5.348884e-02 ;
-5.231040e-02 ;
-5.077759e-02 ;
-5.793530e-02 ;
-6.781023e-02 ;
-6.576802e-02 ;
-5.884326e-02 ;
-5.998899e-02 ;
-5.521625e-02 ;
-4.208941e-02 ;
-3.987004e-02 ;
-3.625623e-02 ;
-8.596099e-03 ;
2.436890e-03 ;
1.468801e-03 ;
-3.324668e-03 ;
7.335515e-03 ;
1.572136e-02 ;
1.633587e-02 ;
3.508785e-02 ;
3.415780e-02 ;
2.171620e-02 ;
4.916992e-02 ;
4.794025e-02 ];

Patient1.AHA2 = [ ...
0.000000e+00 ;
5.849275e-03 ;
-1.104540e-02 ;
-2.150183e-02 ;
-2.366162e-02 ;
-2.333903e-02 ;
-2.670602e-02 ;
-2.643359e-02 ;
-2.330240e-02 ;
-1.926921e-02 ;
-1.455497e-02 ;
-2.005738e-02 ;
-2.771008e-02 ;
-2.703714e-02 ;
-2.368223e-02 ;
-2.110242e-02 ;
-2.046623e-02 ;
-2.141547e-02 ;
-2.184521e-02 ;
-2.055360e-02 ;
-1.970046e-02 ;
-1.600431e-02 ;
-1.246121e-02 ;
-1.033628e-02 ;
-4.649490e-03 ;
5.857704e-03 ;
7.502710e-03 ;
7.189485e-03 ;
6.972678e-03 ;
6.001526e-03 ;
6.652197e-03 ;
1.042430e-02 ;
8.069741e-03 ;
7.951493e-03 ;
1.071214e-02 ;
8.250398e-03 ;
2.282940e-04 ;
-2.977477e-03 ;
-5.272602e-03 ;
-1.325445e-02 ;
-1.177751e-02 ;
-1.093525e-02 ;
-1.444737e-02 ;
-9.130594e-03 ;
-4.873884e-03 ;
-2.157154e-03 ;
-5.711494e-03 ;
-5.277870e-03 ;
-1.055579e-02 ;
-7.109339e-03 ;
-6.616662e-03 ;
-6.882684e-03 ;
-1.425864e-02 ;
-1.612087e-02 ;
-6.222841e-03 ;
-4.394489e-03 ;
2.193202e-03 ;
2.805144e-04 ;
9.073862e-03 ;
1.202134e-02 ;
1.044677e-02 ;
1.210434e-02 ;
2.439176e-02 ;
1.704527e-02 ;
2.744507e-02 ;
3.059087e-02 ;
2.779895e-02 ;
2.182998e-02 ;
2.263907e-02 ;
3.894358e-03 ];

Patient1.AHA3 = [ ...
0.000000e+00 ;
-1.475957e-02 ;
-1.079757e-02 ;
-1.270929e-02 ;
-1.601290e-02 ;
-1.551743e-02 ;
-1.407023e-02 ;
-1.207147e-02 ;
-1.293389e-02 ;
-6.378504e-03 ;
-7.560760e-03 ;
-7.078530e-03 ;
-2.418958e-03 ;
-9.146918e-03 ;
-1.013047e-02 ;
-1.231419e-02 ;
-1.403058e-02 ;
-1.213759e-02 ;
-1.129209e-02 ;
-8.906326e-03 ;
-6.139557e-03 ;
-1.040690e-03 ;
-1.546466e-03 ;
-2.214507e-03 ;
3.270883e-03 ;
7.320207e-03 ;
7.195060e-03 ;
4.524472e-03 ;
1.163306e-02 ;
1.305381e-02 ;
1.418761e-02 ;
1.738415e-02 ;
1.995173e-02 ;
1.691474e-02 ;
1.645624e-02 ;
1.257677e-02 ;
1.262320e-02 ;
8.508646e-03 ;
-9.599963e-04 ;
-6.210247e-03 ;
-1.188791e-02 ;
-2.129481e-02 ;
-2.935624e-02 ;
-2.809247e-02 ;
-2.466049e-02 ;
-1.795021e-02 ;
-1.373762e-02 ;
-1.922791e-02 ;
-1.359265e-02 ;
-1.289433e-02 ;
-1.470237e-02 ;
-2.043112e-02 ;
-1.251222e-02 ;
-7.595888e-03 ;
-1.659724e-02 ;
-1.290666e-02 ;
-1.605103e-02 ;
-1.812613e-02 ;
-1.820337e-02 ;
-1.583478e-02 ;
4.208254e-03 ;
6.941671e-03 ;
1.405213e-02 ;
1.096469e-02 ;
1.996405e-02 ;
2.096888e-02 ;
1.905970e-02 ;
1.542081e-02 ;
1.299082e-02 ;
1.769392e-03 ];

Patient1.AHA4 = [ ...
0.000000e+00 ;
1.810306e-03 ;
-1.275833e-03 ;
-5.986551e-03 ;
-2.672530e-03 ;
-9.386477e-03 ;
-1.093159e-02 ;
-1.471480e-02 ;
-1.544918e-02 ;
-1.800531e-02 ;
-2.151239e-02 ;
-2.081828e-02 ;
-2.130890e-02 ;
-1.718241e-02 ;
-1.244920e-02 ;
-8.675514e-03 ;
-3.254181e-03 ;
2.593573e-04 ;
8.708467e-03 ;
8.823896e-03 ;
3.103408e-03 ;
1.402181e-03 ;
1.888905e-03 ;
6.625507e-03 ;
7.027032e-03 ;
5.255294e-04 ;
4.084279e-04 ;
3.809067e-03 ;
4.015766e-05 ;
8.493987e-03 ;
3.612143e-03 ;
-6.106003e-04 ;
2.321586e-03 ;
2.301133e-03 ;
-9.890689e-04 ;
5.667683e-04 ;
-3.224270e-03 ;
-6.444209e-03 ;
-1.197366e-02 ;
-1.817522e-02 ;
-1.603532e-02 ;
-2.573753e-02 ;
-2.072419e-02 ;
-1.885909e-02 ;
-1.827945e-02 ;
-1.800248e-02 ;
-2.074794e-02 ;
-2.672430e-02 ;
-3.307693e-02 ;
-2.899431e-02 ;
-2.817459e-02 ;
-2.409932e-02 ;
-2.384697e-02 ;
-2.689119e-02 ;
-2.220584e-02 ;
-1.777257e-02 ;
-1.394652e-02 ;
-2.190210e-02 ;
-2.125771e-02 ;
-2.129152e-02 ;
-1.922075e-02 ;
-9.714415e-03 ;
-5.057864e-03 ;
-3.495293e-03 ;
9.121341e-04 ;
-5.111727e-03 ;
-4.730525e-03 ;
7.510284e-03 ;
-4.701980e-03 ;
-4.614301e-03 ];

Patient1.AHA5 = [ ...
0.000000e+00 ;
1.105294e-02 ;
4.929784e-03 ;
3.366561e-03 ;
3.380568e-03 ;
1.052358e-02 ;
9.631809e-03 ;
8.867207e-03 ;
5.594837e-03 ;
4.053242e-03 ;
5.959961e-03 ;
1.404985e-03 ;
-6.509148e-04 ;
-4.266572e-03 ;
-1.071569e-02 ;
-1.576430e-02 ;
-2.052870e-02 ;
-3.105351e-02 ;
-4.201879e-02 ;
-4.804635e-02 ;
-5.374886e-02 ;
-5.820420e-02 ;
-6.287114e-02 ;
-7.537460e-02 ;
-8.044254e-02 ;
-8.625248e-02 ;
-8.837702e-02 ;
-8.432360e-02 ;
-8.340431e-02 ;
-8.873038e-02 ;
-9.599832e-02 ;
-1.010482e-01 ;
-1.012241e-01 ;
-9.905850e-02 ;
-9.997846e-02 ;
-1.055941e-01 ;
-1.038556e-01 ;
-1.044103e-01 ;
-9.453548e-02 ;
-8.409774e-02 ;
-8.696648e-02 ;
-8.082022e-02 ;
-6.359976e-02 ;
-5.762610e-02 ;
-6.110249e-02 ;
-6.299053e-02 ;
-6.417738e-02 ;
-5.932131e-02 ;
-4.628930e-02 ;
-5.392027e-02 ;
-6.505608e-02 ;
-7.394047e-02 ;
-8.015592e-02 ;
-7.208015e-02 ;
-6.024275e-02 ;
-6.086078e-02 ;
-5.770307e-02 ;
-4.947288e-02 ;
-4.410684e-02 ;
-3.729161e-02 ;
-3.208797e-02 ;
-3.512081e-02 ;
-3.446522e-02 ;
-2.749536e-02 ;
-2.951440e-02 ;
-2.368908e-02 ;
-2.501632e-02 ;
-2.235919e-02 ;
-9.228210e-03 ;
-1.702933e-03 ];

Patient1.AHA6 = [ ...
0.000000e+00 ;
4.067466e-03 ;
5.699410e-03 ;
6.148196e-03 ;
8.061784e-03 ;
9.356202e-03 ;
7.987053e-03 ;
1.120351e-03 ;
-3.837997e-03 ;
-5.823740e-03 ;
-1.333064e-02 ;
-2.088155e-02 ;
-2.766434e-02 ;
-3.327038e-02 ;
-4.206209e-02 ;
-4.858934e-02 ;
-5.471071e-02 ;
-5.623392e-02 ;
-6.713981e-02 ;
-6.670649e-02 ;
-7.018083e-02 ;
-6.922431e-02 ;
-7.514092e-02 ;
-8.374812e-02 ;
-9.000897e-02 ;
-8.660945e-02 ;
-9.169715e-02 ;
-1.042585e-01 ;
-1.094113e-01 ;
-1.108562e-01 ;
-1.177244e-01 ;
-1.258407e-01 ;
-1.290425e-01 ;
-1.349469e-01 ;
-1.441112e-01 ;
-1.412143e-01 ;
-1.558565e-01 ;
-1.537541e-01 ;
-1.451381e-01 ;
-1.410884e-01 ;
-1.272711e-01 ;
-1.010178e-01 ;
-8.579227e-02 ;
-8.350563e-02 ;
-8.948481e-02 ;
-9.016403e-02 ;
-9.281003e-02 ;
-9.096824e-02 ;
-1.058760e-01 ;
-1.267743e-01 ;
-1.226306e-01 ;
-1.254522e-01 ;
-1.277317e-01 ;
-1.297304e-01 ;
-1.375784e-01 ;
-1.274714e-01 ;
-1.197077e-01 ;
-1.142741e-01 ;
-1.063458e-01 ;
-9.089792e-02 ;
-8.798868e-02 ;
-7.683488e-02 ;
-7.169890e-02 ;
-6.212725e-02 ;
-5.676267e-02 ;
-3.838705e-02 ;
-5.146244e-02 ;
-3.376223e-02 ;
-2.714592e-02 ;
-1.730163e-02 ];

Patient1.AHA7 = [ ...
0.000000e+00 ;
9.574191e-03 ;
8.645713e-03 ;
5.785251e-03 ;
1.476207e-03 ;
-2.572984e-03 ;
-3.488958e-03 ;
-7.324371e-03 ;
-1.291151e-02 ;
-1.598972e-02 ;
-2.145251e-02 ;
-2.525839e-02 ;
-3.465810e-02 ;
-3.736463e-02 ;
-4.873465e-02 ;
-5.374993e-02 ;
-5.803808e-02 ;
-7.288586e-02 ;
-8.317550e-02 ;
-8.751391e-02 ;
-9.869111e-02 ;
-1.077156e-01 ;
-1.206882e-01 ;
-1.242560e-01 ;
-1.268962e-01 ;
-1.331705e-01 ;
-1.388784e-01 ;
-1.387061e-01 ;
-1.320325e-01 ;
-1.290752e-01 ;
-1.281687e-01 ;
-1.221223e-01 ;
-1.173125e-01 ;
-1.258014e-01 ;
-1.211612e-01 ;
-1.143880e-01 ;
-9.670461e-02 ;
-8.776232e-02 ;
-6.614011e-02 ;
-6.168526e-02 ;
-5.902807e-02 ;
-4.083201e-02 ;
-3.805561e-02 ;
-4.344330e-02 ;
-5.444027e-02 ;
-5.447409e-02 ;
-5.957847e-02 ;
-6.462295e-02 ;
-6.395904e-02 ;
-6.893760e-02 ;
-7.567171e-02 ;
-7.477167e-02 ;
-7.439553e-02 ;
-6.357152e-02 ;
-5.178759e-02 ;
-6.655010e-02 ;
-5.832681e-02 ;
-4.258122e-02 ;
-3.546432e-02 ;
-3.626522e-02 ;
-3.667354e-02 ;
-2.771440e-02 ;
-2.071948e-02 ;
-1.762776e-02 ;
-1.711450e-02 ;
-1.960114e-02 ;
-3.669001e-03 ;
1.163715e-02 ;
1.916965e-02 ;
1.938965e-02 ];

Patient1.AHA8 = [ ...
0.000000e+00 ;
-1.677362e-02 ;
-3.224024e-02 ;
-3.844915e-02 ;
-3.413582e-02 ;
-2.984108e-02 ;
-3.052663e-02 ;
-2.808148e-02 ;
-2.149175e-02 ;
-1.591726e-02 ;
-1.070368e-02 ;
-7.416754e-03 ;
-7.982114e-03 ;
-6.695765e-03 ;
-2.711552e-03 ;
-3.443308e-03 ;
-3.883920e-03 ;
6.448530e-03 ;
1.380512e-02 ;
1.429751e-02 ;
1.717356e-02 ;
2.298922e-02 ;
2.653947e-02 ;
3.168324e-02 ;
3.374019e-02 ;
3.812496e-02 ;
4.653825e-02 ;
5.327385e-02 ;
4.375086e-02 ;
4.880391e-02 ;
5.527039e-02 ;
5.743896e-02 ;
5.833217e-02 ;
6.467666e-02 ;
5.904111e-02 ;
4.846864e-02 ;
3.204389e-02 ;
2.808073e-02 ;
2.953432e-02 ;
2.418530e-02 ;
1.610606e-02 ;
1.027160e-02 ;
1.270234e-02 ;
1.461508e-02 ;
1.828429e-02 ;
3.248376e-02 ;
4.278905e-02 ;
4.406091e-02 ;
3.718546e-02 ;
3.749436e-02 ;
4.214773e-02 ;
4.135705e-02 ;
3.234573e-02 ;
3.103364e-02 ;
3.443917e-02 ;
4.151729e-02 ;
3.302297e-02 ;
3.089517e-02 ;
3.175629e-02 ;
3.514753e-02 ;
3.961159e-02 ;
3.701892e-02 ;
3.533975e-02 ;
4.053934e-02 ;
4.902431e-02 ;
5.861826e-02 ;
5.290830e-02 ;
3.884920e-02 ;
3.237385e-02 ;
1.645649e-02 ];

Patient1.AHA9 = [ ...
0.000000e+00 ;
-2.303980e-02 ;
-2.132470e-02 ;
-1.992112e-02 ;
-2.263181e-02 ;
-1.946196e-02 ;
-1.095379e-02 ;
-2.071498e-03 ;
6.046524e-03 ;
1.822814e-02 ;
2.265961e-02 ;
2.500399e-02 ;
2.459701e-02 ;
2.518366e-02 ;
2.876753e-02 ;
3.823431e-02 ;
3.476587e-02 ;
4.237749e-02 ;
3.909600e-02 ;
3.266817e-02 ;
4.922251e-02 ;
5.580974e-02 ;
5.601063e-02 ;
5.862036e-02 ;
6.497989e-02 ;
7.345604e-02 ;
7.554084e-02 ;
7.398573e-02 ;
7.626079e-02 ;
7.220344e-02 ;
7.511666e-02 ;
8.265051e-02 ;
7.351547e-02 ;
6.438067e-02 ;
5.830620e-02 ;
6.225647e-02 ;
6.974071e-02 ;
5.361280e-02 ;
4.145842e-02 ;
3.636474e-02 ;
3.307809e-02 ;
2.216995e-02 ;
2.798807e-02 ;
1.921835e-02 ;
2.886307e-02 ;
2.742891e-02 ;
2.625893e-02 ;
3.845805e-02 ;
4.130367e-02 ;
4.336758e-02 ;
5.118052e-02 ;
4.755911e-02 ;
5.122798e-02 ;
5.555953e-02 ;
4.619404e-02 ;
4.460464e-02 ;
4.341997e-02 ;
4.339430e-02 ;
3.678038e-02 ;
3.239287e-02 ;
3.982875e-02 ;
4.386004e-02 ;
4.816145e-02 ;
6.122903e-02 ;
7.402019e-02 ;
6.738050e-02 ;
5.058063e-02 ;
4.713044e-02 ;
3.911978e-02 ;
1.641077e-02 ];

Patient1.AHA10 = [ ...
0.000000e+00 ;
9.552743e-03 ;
1.469716e-02 ;
1.160945e-02 ;
1.600902e-02 ;
1.590323e-02 ;
5.577869e-03 ;
1.076366e-03 ;
-4.250570e-03 ;
-1.157151e-02 ;
-1.501279e-02 ;
-1.839055e-02 ;
-1.681066e-02 ;
-1.802906e-02 ;
-1.640547e-02 ;
-1.530690e-02 ;
-1.244128e-02 ;
-1.565270e-02 ;
-1.282622e-02 ;
-3.111435e-03 ;
-4.286567e-03 ;
-9.359088e-03 ;
-1.130064e-02 ;
-1.525493e-02 ;
-1.429209e-02 ;
-9.225659e-03 ;
-1.349554e-02 ;
-1.272385e-02 ;
-1.168945e-02 ;
-1.346900e-02 ;
-1.542930e-02 ;
-1.622709e-02 ;
-4.589771e-03 ;
-1.827525e-03 ;
-4.539335e-03 ;
-8.531737e-03 ;
-1.503540e-02 ;
-1.970242e-02 ;
-1.649914e-02 ;
-2.410401e-02 ;
-3.417910e-02 ;
-3.249998e-02 ;
-3.853575e-02 ;
-4.259523e-02 ;
-4.544737e-02 ;
-4.301089e-02 ;
-3.270035e-02 ;
-2.661530e-02 ;
-2.849166e-02 ;
-2.976754e-02 ;
-4.499422e-02 ;
-4.619830e-02 ;
-4.392005e-02 ;
-3.962396e-02 ;
-2.399470e-02 ;
-2.528824e-02 ;
-3.015010e-02 ;
-3.643516e-02 ;
-2.999711e-02 ;
-2.152422e-02 ;
-2.275270e-02 ;
-2.498773e-02 ;
-2.297167e-02 ;
-2.161958e-02 ;
-3.058793e-02 ;
-2.411423e-02 ;
-3.521395e-03 ;
-5.665920e-03 ;
-7.713466e-04 ;
1.559204e-02 ];

Patient1.AHA11 = [ ...
0.000000e+00 ;
1.559069e-03 ;
-9.590251e-03 ;
-1.167461e-02 ;
-7.756234e-03 ;
-4.120226e-03 ;
-2.618644e-03 ;
-2.808252e-03 ;
-3.196270e-03 ;
-7.485417e-03 ;
-9.384372e-03 ;
-1.286516e-02 ;
-1.917721e-02 ;
-2.311689e-02 ;
-2.744177e-02 ;
-3.123506e-02 ;
-3.863574e-02 ;
-4.840355e-02 ;
-5.374327e-02 ;
-6.313898e-02 ;
-6.726344e-02 ;
-6.864315e-02 ;
-7.166415e-02 ;
-7.320996e-02 ;
-7.363613e-02 ;
-7.568374e-02 ;
-7.841153e-02 ;
-8.166390e-02 ;
-8.557002e-02 ;
-8.159170e-02 ;
-8.101551e-02 ;
-8.810409e-02 ;
-8.780375e-02 ;
-9.074425e-02 ;
-9.220378e-02 ;
-9.253354e-02 ;
-9.390955e-02 ;
-8.431093e-02 ;
-8.565795e-02 ;
-7.957549e-02 ;
-7.691029e-02 ;
-7.536121e-02 ;
-7.045072e-02 ;
-7.586882e-02 ;
-7.055116e-02 ;
-6.247982e-02 ;
-6.140324e-02 ;
-5.973545e-02 ;
-5.953320e-02 ;
-6.453892e-02 ;
-5.770912e-02 ;
-5.567207e-02 ;
-6.465086e-02 ;
-6.876905e-02 ;
-7.556635e-02 ;
-6.481130e-02 ;
-4.787765e-02 ;
-4.607386e-02 ;
-5.150055e-02 ;
-4.549124e-02 ;
-3.128567e-02 ;
-1.775695e-02 ;
-6.082606e-03 ;
-3.682529e-03 ;
-3.670165e-03 ;
-8.538698e-03 ;
-1.341124e-02 ;
-6.774558e-03 ;
-4.070732e-03 ;
-3.694886e-03 ];

Patient1.AHA12 = [ ...
0.000000e+00 ;
3.337456e-03 ;
4.058923e-03 ;
1.107625e-02 ;
1.747754e-02 ;
1.773254e-02 ;
1.977273e-02 ;
1.657175e-02 ;
1.055787e-02 ;
2.558321e-03 ;
-2.122833e-03 ;
-6.376892e-03 ;
-1.616971e-02 ;
-2.278245e-02 ;
-3.102510e-02 ;
-4.425806e-02 ;
-5.157177e-02 ;
-5.178334e-02 ;
-5.810685e-02 ;
-6.365605e-02 ;
-6.658921e-02 ;
-6.572400e-02 ;
-6.962206e-02 ;
-7.430433e-02 ;
-8.102484e-02 ;
-8.703558e-02 ;
-8.821249e-02 ;
-9.339128e-02 ;
-1.037475e-01 ;
-1.118834e-01 ;
-1.141011e-01 ;
-1.164278e-01 ;
-1.224626e-01 ;
-1.298164e-01 ;
-1.341090e-01 ;
-1.333165e-01 ;
-1.385071e-01 ;
-1.453544e-01 ;
-1.469105e-01 ;
-1.457568e-01 ;
-1.231261e-01 ;
-1.128432e-01 ;
-1.042578e-01 ;
-1.026191e-01 ;
-9.240714e-02 ;
-1.030331e-01 ;
-1.070352e-01 ;
-1.091716e-01 ;
-1.130289e-01 ;
-1.110854e-01 ;
-1.111919e-01 ;
-1.150156e-01 ;
-1.116694e-01 ;
-1.171169e-01 ;
-1.177750e-01 ;
-1.188460e-01 ;
-1.105067e-01 ;
-1.081822e-01 ;
-1.027836e-01 ;
-8.746251e-02 ;
-7.998835e-02 ;
-7.595509e-02 ;
-6.312130e-02 ;
-4.856632e-02 ;
-4.620590e-02 ;
-4.216860e-02 ;
-3.070173e-02 ;
-2.862606e-02 ;
-3.023764e-02 ;
-2.961873e-02 ];

Patient1.AHA13 = [ ...
0.000000e+00 ;
-5.694508e-03 ;
-9.206255e-03 ;
-7.864918e-03 ;
-9.295166e-03 ;
-1.722297e-02 ;
-2.907998e-02 ;
-3.371658e-02 ;
-3.805010e-02 ;
-4.027630e-02 ;
-4.461305e-02 ;
-4.880757e-02 ;
-5.454643e-02 ;
-5.917994e-02 ;
-6.527329e-02 ;
-7.444512e-02 ;
-8.205643e-02 ;
-8.922123e-02 ;
-9.731634e-02 ;
-1.070352e-01 ;
-1.113393e-01 ;
-1.233172e-01 ;
-1.200899e-01 ;
-1.237177e-01 ;
-1.249560e-01 ;
-1.241811e-01 ;
-1.233506e-01 ;
-1.239409e-01 ;
-1.197202e-01 ;
-1.159726e-01 ;
-1.121641e-01 ;
-1.018710e-01 ;
-1.017742e-01 ;
-9.673031e-02 ;
-8.058202e-02 ;
-8.374298e-02 ;
-6.891423e-02 ;
-6.705489e-02 ;
-6.966495e-02 ;
-7.010620e-02 ;
-6.355739e-02 ;
-6.750766e-02 ;
-7.423227e-02 ;
-9.544457e-02 ;
-1.050061e-01 ;
-1.123501e-01 ;
-1.149842e-01 ;
-9.743198e-02 ;
-8.959811e-02 ;
-8.701287e-02 ;
-7.362974e-02 ;
-8.135440e-02 ;
-8.271954e-02 ;
-7.402670e-02 ;
-7.235812e-02 ;
-7.696813e-02 ;
-7.605998e-02 ;
-7.741406e-02 ;
-7.373747e-02 ;
-6.633221e-02 ;
-5.369492e-02 ;
-3.393333e-02 ;
-3.061328e-02 ;
-4.126650e-02 ;
-2.276501e-02 ;
-5.946707e-04 ;
-6.256567e-04 ;
-3.738069e-03 ;
-3.417264e-03 ;
5.004986e-03 ];

Patient1.AHA14 = [ ...
0.000000e+00 ;
-1.528580e-02 ;
-2.515355e-02 ;
-2.820551e-02 ;
-2.975519e-02 ;
-2.678053e-02 ;
-2.013524e-02 ;
-1.275502e-02 ;
-6.410941e-03 ;
-3.491346e-03 ;
3.534486e-03 ;
7.813226e-03 ;
6.843262e-03 ;
6.896212e-03 ;
1.093226e-02 ;
1.666937e-02 ;
2.581966e-02 ;
4.860015e-02 ;
5.704274e-02 ;
6.147699e-02 ;
6.887401e-02 ;
6.746197e-02 ;
7.118852e-02 ;
7.566338e-02 ;
8.379737e-02 ;
8.689353e-02 ;
8.836583e-02 ;
8.496106e-02 ;
8.391248e-02 ;
7.984295e-02 ;
7.533956e-02 ;
6.840092e-02 ;
7.533291e-02 ;
8.096597e-02 ;
7.386870e-02 ;
6.454646e-02 ;
6.049703e-02 ;
5.133811e-02 ;
3.926969e-02 ;
2.523713e-02 ;
1.947946e-02 ;
1.649418e-02 ;
1.602976e-02 ;
1.650856e-02 ;
1.299029e-02 ;
2.678361e-02 ;
4.239217e-02 ;
4.712616e-02 ;
5.178500e-02 ;
4.650773e-02 ;
4.382595e-02 ;
4.203887e-02 ;
4.121562e-02 ;
3.225759e-02 ;
3.256495e-02 ;
3.203962e-02 ;
2.515358e-02 ;
2.399954e-02 ;
1.771278e-02 ;
1.690119e-02 ;
2.426598e-02 ;
2.923823e-02 ;
3.221091e-02 ;
3.198364e-02 ;
3.316953e-02 ;
3.921702e-02 ;
4.089691e-02 ;
3.170788e-02 ;
1.810191e-02 ;
5.858712e-03 ];

Patient1.AHA15 = [ ...
0.000000e+00 ;
1.442000e-05 ;
1.790432e-03 ;
2.708839e-03 ;
-2.530510e-03 ;
-5.781078e-03 ;
-1.693489e-03 ;
3.098095e-03 ;
6.908629e-03 ;
1.244068e-02 ;
1.103461e-02 ;
8.524614e-03 ;
2.745433e-03 ;
1.046116e-03 ;
-3.635546e-03 ;
-5.368637e-03 ;
-4.195192e-03 ;
-4.562861e-03 ;
-5.186955e-03 ;
-6.719055e-03 ;
-7.509783e-03 ;
-3.685493e-03 ;
-6.440512e-03 ;
-8.931726e-03 ;
-1.403394e-02 ;
-1.510152e-02 ;
-1.222303e-02 ;
-1.322529e-02 ;
-1.255391e-02 ;
3.053210e-03 ;
9.373926e-03 ;
1.235003e-02 ;
8.470206e-03 ;
9.763338e-04 ;
1.990885e-03 ;
-1.477626e-03 ;
-1.254648e-02 ;
-8.218945e-03 ;
-8.222984e-03 ;
-2.278486e-02 ;
-2.406379e-02 ;
-2.392510e-02 ;
-3.413650e-02 ;
-3.556949e-02 ;
-2.622090e-02 ;
-1.498308e-02 ;
-1.033285e-02 ;
-1.770717e-02 ;
-1.888709e-02 ;
-1.324620e-02 ;
-1.472014e-02 ;
-1.175523e-02 ;
-3.316017e-03 ;
6.501533e-03 ;
1.077945e-03 ;
3.277123e-03 ;
3.622392e-03 ;
1.139617e-03 ;
7.212525e-04 ;
2.022397e-03 ;
1.001226e-02 ;
9.546916e-03 ;
1.098784e-03 ;
7.308142e-03 ;
1.909330e-02 ;
2.172958e-02 ;
1.110972e-02 ;
1.113028e-02 ;
1.882187e-02 ;
1.959994e-02 ];

Patient1.AHA16 = [ ...
0.000000e+00 ;
7.912138e-03 ;
6.534854e-03 ;
4.628352e-03 ;
8.577826e-03 ;
1.262844e-02 ;
1.824604e-02 ;
1.125654e-02 ;
2.644400e-03 ;
-7.301115e-03 ;
-7.110425e-03 ;
-1.225330e-02 ;
-1.448713e-02 ;
-2.513201e-02 ;
-3.556290e-02 ;
-4.120772e-02 ;
-4.787905e-02 ;
-5.530589e-02 ;
-5.940716e-02 ;
-6.927399e-02 ;
-7.554741e-02 ;
-8.093622e-02 ;
-8.903157e-02 ;
-9.346944e-02 ;
-9.265011e-02 ;
-9.676135e-02 ;
-1.026343e-01 ;
-1.061556e-01 ;
-1.082832e-01 ;
-1.160006e-01 ;
-1.162023e-01 ;
-1.115779e-01 ;
-1.085510e-01 ;
-9.036237e-02 ;
-8.968268e-02 ;
-8.818008e-02 ;
-8.390117e-02 ;
-7.714064e-02 ;
-8.017159e-02 ;
-7.426775e-02 ;
-7.877996e-02 ;
-8.995754e-02 ;
-1.009191e-01 ;
-1.039435e-01 ;
-1.050328e-01 ;
-9.421912e-02 ;
-9.745476e-02 ;
-8.670757e-02 ;
-8.504742e-02 ;
-7.738878e-02 ;
-7.964984e-02 ;
-7.657448e-02 ;
-8.177761e-02 ;
-8.210178e-02 ;
-7.972700e-02 ;
-8.056063e-02 ;
-8.469493e-02 ;
-7.740829e-02 ;
-7.250310e-02 ;
-6.852353e-02 ;
-6.502986e-02 ;
-7.621630e-02 ;
-5.699212e-02 ;
-4.737524e-02 ;
-4.386054e-02 ;
-4.104425e-02 ;
-3.888913e-02 ;
-3.034525e-02 ;
-2.450597e-02 ;
-2.746540e-02 ];

Patient1.AorticTimings = [100 336];
Patient1.PulmonaryTimings = [48 275];
Patient1.MitralTimings = [515 18];
Patient1.TricuspidTimings = [417 0];

save PaperSimulations/Patient1.mat Patient1;
