# Supplementary material for: Fast Simulation of Mechanical Heterogeneity in the Electrically Asynchronous Heart Using the MultiPatch Module
Source: PLoS Comput Biol. 2015 Jul 23;11(7):e1004284. doi: 10.1371/journal.pcbi.1004284 (PMC4512705; doi:10.1371/journal.pcbi.1004284)
Supplement: S5 Text — Builds the PRef structure used in the simulations (see S2 Text). (TXT) [file pcbi.1004284.s005.txt]

% PRef builder constructs the adapted file PRef that was used as a baseline
% for all simulations in Walmsley et al. since PLoS Computational Biology 
% does not allow the use of .mat files as supplemental material.

% To use this file, do the following:
% 1) Unpack the CircAdapt files
% 2) Rename this file from .txt to .m
% 3) run: PRefBuilder.m (a file called P.mat should appear)
% 4) copy P.mat into the folder CircAdapt
% 5) run: CircAdaptMainP.m, press enter when prompted (continue)
% 6) run: save PRef P (a file called PRef.mat should now appear)
% 7) you can delete the file PRefFromScript.mat

% Declare the structure P
global P;
P = [];
% field: "General"
P.General.rhob = 1050;
P.General.q0 = 8.4e-5;
P.General.p0 = 12200;
P.General.tCycle = 0.85;
P.General.FacpControl = 1;
P.General.ScaleVqY = [1.0000e-05 1.0000e-04 0.1000];
P.General.Dt = 0.0020;
P.General.tEnd = 1.6364e+03;
P.General.tCycleRest = 0.8500;
P.General.TimeFac = 1;
P.General.TauAv = 0.1500;
P.General.PressFlowContr = 1;
P.General.DtSimulation = 5;
P.General.dTauAv = 0;

% field: "ArtVen"
P.ArtVen.Name = {'Sy'  'Pu'};
P.ArtVen.n = 2;
P.ArtVen.iCavity = [1 3];
P.ArtVen.iWall = [1 3];
P.ArtVen.Adapt.WallStress = [500000 500000; 500000 500000 ];
P.ArtVen.Adapt.vFlowMean = [ 0.1700 0.1700; 0.1700 0.1700 ];
P.ArtVen.Adapt.vImpact = [ 3 3; 3 3 ];
P.ArtVen.k = [ 8 8; 10 10 ];
P.ArtVen.Len = [ 0.4 0.2; 0.4 0.2 ];
P.ArtVen.A0 = 1.0e-3 * [ 0.4972 0.4685; 0.4983 0.5091 ];
P.ArtVen.p0 = 1.0e4 * [ 1.2164 0.2630; 0.0228 0.0678 ];
P.ArtVen.AWall = 1.0e-3 * [ 0.1137 0.0967; 0.0641 0.0595 ];
P.ArtVen.p0AV = [6.3532e+03 1500];
P.ArtVen.q0AV = [4.5000e-05 4.5000e-05];
P.ArtVen.kAV = [1 2];
P.ArtVen.q = [ 8.110000e-05 5.750000e-05 ];

% field: "Chamber"
P.Chamber.Name = {'La'  'Ra'};
P.Chamber.n = 2;
P.Chamber.iCavity = [ 5 6 ];
P.Chamber.iWall = [ 5 6 ];

% field: "TriSeg"
P.TriSeg.Name = {'v'};
P.TriSeg.n = 1;
P.TriSeg.iCavity = 7;
P.TriSeg.iWall = 7;
P.TriSeg.V = [ 4.653658e-05 ];
P.TriSeg.Y = [ 3.453172e-02 ];
P.TriSeg.Tau = 1.0000e-03;
P.TriSeg.VS = [ 4.652898e-05 ];
P.TriSeg.YS = [ 3.454792e-02 ];
P.TriSeg.VDot = [ -7.736122e-06 ];
P.TriSeg.YDot = [ 1.616375e-02 ];

% field: "Cavity"
P.Cavity.Name = {'SyArt'  'SyVen'  'PuArt'  'PuVen'  'La'  'Ra'  'Lv'  'Rv'};
P.Cavity.n = 8;
P.Cavity.iNode = [1 2 3 4 5 6 7 8];
P.Cavity.V = [ 1.934360e-04 1.951147e-04 8.533776e-05 9.552984e-05 6.374173e-05 4.053217e-05 9.540897e-05 7.771025e-05 ];
P.Cavity.Adapt.WallStress = [500000 500000 500000 500000 0 0 0 0 ];
P.Cavity.Adapt.vFlowMean = [0.1700 0.1700 0.1700 0.1700 0 0 0 0];
P.Cavity.Adapt.vImpact = [3 3 3 3 0 0 0 0];
P.Cavity.A = [ 4.835899e-04 4.877867e-04 4.266888e-04 4.776492e-04 7.879415e-04 5.850761e-04 1.426082e-03 1.229239e-03 ];
P.Cavity.Z = [ 8.840159e+06 1.448536e+06 4.441494e+06 2.440167e+06 1.747154e+05 1.605926e+05 1.445956e+05 9.325150e+04 ];
P.Cavity.p = [ 1.167085e+04 2.171644e+02 2.284778e+03 5.890450e+02 6.785752e+02 2.089454e+02 7.359623e+02 2.201234e+02 ];
P.Cavity.VDot = [ -8.112962e-05 -8.449211e-05 -5.750961e-05 -5.926995e-05 1.168919e-04 7.453612e-05 -1.111019e-07 9.108433e-05 ];

% field: "Wall"
P.Wall.Name = {'SyArt'  'SyVen'  'PuArt'  'PuVen'  'La'  'Ra'  'Lv'  'Sv'  'Rv'  'Peri'};
P.Wall.n = 10;
P.Wall.nPatch = [0 0 0 0 1 1 1 1 1 0];
P.Wall.iPatch = [1 1 1 1 1 2 3 4 5 6];
P.Wall.AmDead = [0 0 0 0 6.6176e-04 6.6176e-04 0 0 6.6176e-04 0];
P.Wall.Am0 = [ 0.000000e+00 0.000000e+00 0.000000e+00 0.000000e+00 6.757460e-03 5.356271e-03 8.186256e-03 4.324753e-03 1.164685e-02 0.000000e+00 ];
P.Wall.DADT = [ 0.000000e+00 0.000000e+00 0.000000e+00 0.000000e+00 1.830411e-04 3.340186e-04 1.240416e-04 9.438240e-05 3.714257e-04 0.000000e+00 ];
P.Wall.T = [ 0.000000e+00 0.000000e+00 0.000000e+00 0.000000e+00 8.140622e+00 1.806345e+00 1.229233e+01 9.854739e+00 3.367908e+00 0.000000e+00 ];
P.Wall.Cm = [ 0.000000e+00 0.000000e+00 0.000000e+00 0.000000e+00 3.903400e+01 4.591932e+01 -2.818462e+01 2.617212e+01 2.628788e+01 0.000000e+00 ];
P.Wall.Am = [ 0.000000e+00 0.000000e+00 0.000000e+00 0.000000e+00 8.247529e-03 5.959624e-03 9.711017e-03 5.254867e-03 1.289778e-02 0.000000e+00 ];
P.Wall.pTrans = [ 1.167085e+04 2.171644e+02 2.284778e+03 5.890450e+02 6.355220e+02 1.658923e+02 -6.929092e+02 5.158389e+02 1.770703e+02 4.305313e+01 ];
P.Wall.VWall = [0 0 0 0 1.3377e-05 5.4588e-06 1.1382e-04 3.8320e-05 8.0093e-05 0];

% field: "Patch"
P.Patch.Name = {'La1'  'Ra1'  'Lv1'  'Sv1'  'Rv1'};
P.Patch.n = 5;
P.Patch.dT = [0 0 0 0 0];
P.Patch.Lsi = [ 2.019751e+00 1.874784e+00 1.937374e+00 1.972435e+00 1.861175e+00 ];
P.Patch.C = [ 1.027776e-15 1.797297e-16 6.851043e-05 1.050239e-04 2.381359e-05 ];
P.Patch.ActivationDelay = [ 1.635153e+03 1.635125e+03 1.635275e+03 1.635275e+03 1.635275e+03 ;
                            1.636003e+03 1.635975e+03 1.636125e+03 1.636125e+03 1.636125e+03 ];
P.Patch.LsRef = [2 2 2 2 2];
P.Patch.Ls0Pas = [1.8000 1.8000 1.8000 1.8000 1.8000];
P.Patch.dLsPas = [0.6000 0.6000 0.6000 0.6000 0.6000];
P.Patch.SfPas = [8.2928e+04 1.0481e+05 2.2755e+04 2.2654e+04 2.2957e+04];
P.Patch.Lsi0Act = [1.5100 1.5100 1.5100 1.5100 1.5100];
P.Patch.LenSeriesElement = [0.0400 0.0400 0.0400 0.0400 0.0400];
P.Patch.SfAct = [60000 60000 100000 100000 100000];
P.Patch.vMax = [14 14 7 7 7];
P.Patch.TimeAct = [0.1500 0.1500 0.4250 0.4250 0.4250];
P.Patch.TR = [0.4000 0.4000 0.2500 0.2500 0.2500];
P.Patch.TD = [0.4000 0.4000 0.2500 0.2500 0.2500];
P.Patch.CRest = [0 0 0 0 0];
P.Patch.VWall = [1.3377e-05 5.4588e-06 1.1382e-04 3.8320e-05 8.0093e-05];
P.Patch.AmRef = [0.0071 0.0058 0.0099 0.0052 0.0135];
P.Patch.Adapt.LsBe = [2.3000 2.3000 2.3000 2.3000 2.3000];
P.Patch.Adapt.LsEe = [1.7500 1.7500 1.7500 1.7500 1.7500];
P.Patch.Adapt.SfPasMax = [60000 60000 6000 6000 6000];
P.Patch.Adapt.SfPasAct = [6800 6800 4800 4800 4800];
P.Patch.Adapt.FacSfAct = [0.3500 0.3500 0.6100 0.6100 0.6100];
P.Patch.T = [ 8.140622e+00 1.806345e+00 1.229233e+01 9.854739e+00 3.367908e+00 ];
P.Patch.Ef = [ 3.125213e-02 -4.162332e-02 -1.122029e-02 6.068231e-03 -4.980696e-02 ];
P.Patch.Ls = [ 2.063491e+00 1.918462e+00 1.977685e+00 2.012173e+00 1.902826e+00 ];
P.Patch.CDot = [ -5.190788e-14 -9.077260e-15 -1.953952e-03 -2.995333e-03 -6.791756e-04 ];
P.Patch.SfEcm = [ 8.451393e+03 3.261080e+03 1.241696e+03 1.618709e+03 5.951813e+02 ];
P.Patch.SfPasT = [ 9.343106e+03 3.578756e+03 2.114808e+03 2.720644e+03 1.043433e+03 ];
P.Patch.LsiDot = [ 1.309018e+00 1.287232e+00 5.442993e-02 -4.572763e-02 2.889284e-01 ];
P.Patch.Sf = [ 9.343106e+03 3.578756e+03 2.117759e+03 2.725468e+03 1.044304e+03 ];
P.Patch.DSfDEf = [ 1.234005e+05 7.530819e+04 3.299053e+04 3.835048e+04 2.365848e+04 ];
P.Patch.DADT = [ 1.830411e-04 3.340186e-04 1.240416e-04 9.438240e-05 3.714257e-04 ];
P.Patch.Am0 = [ 6.095696e-03 4.694507e-03 8.186256e-03 4.324753e-03 1.098509e-02 ];
P.Patch.Am = [ 7.585764e-03 5.297860e-03 9.711017e-03 5.254867e-03 1.223601e-02 ];

% field: "Node"
P.Node.Name = {'SyArt'  'SyVen'  'PuArt'  'PuVen'  'La'  'Ra'  'Lv'  'Rv'};
P.Node.n = 8;
P.Node.iCavity = [1 2 3 4 5 6 7 8];
P.Node.q = [ 1.239079e-03 6.542785e-05 4.569069e-04 1.821254e-04 4.000780e-03 1.375626e-03 5.089688e-03 2.451619e-03 ];
P.Node.Y = [ 1.131201e-07 6.903523e-07 2.251495e-07 4.098080e-07 5.723593e-06 6.226936e-06 6.915842e-06 1.072369e-05 ];
P.Node.p = [ 1.095366e+04 9.477459e+01 2.029349e+03 4.444164e+02 6.989980e+02 2.209154e+02 7.359463e+02 2.286172e+02 ];

% field: "Bag"
P.Bag.Name = {'Peri'};
P.Bag.n = 1;
P.Bag.iWall = 10;
P.Bag.VRef = 7.2379e-04;
P.Bag.k = 10;
P.Bag.pAdapt = 1000;
P.Bag.p = [ 4.305313e+01 ];

% field: "Valve"
P.Valve.Name = {'SyVenRa'  'RaRv'  'RvPuArt'  'PuVenLa'  'LaLv'  'LvSyArt'  'LaRa'  'LvRv'  'SyArtPuArt'};
P.Valve.n = 9;
P.Valve.iNodeProx = [2 6 8 4 5 7 5 7 1];
P.Valve.iNodeDist = [6 8 3 5 7 1 6 8 3];
P.Valve.q = [ 1.656195e-04 9.108357e-05 -4.951377e-10 1.167802e-04 -1.120101e-07 -1.170083e-09 2.346858e-10 2.618325e-10 1.093169e-09 ];
P.Valve.AOpen = [4.9811e-04 7.0281e-04 4.6854e-04 5.0903e-04 7.4578e-04 4.9719e-04 2.6471e-10 2.6471e-10 2.6471e-10];
P.Valve.ALeak = [2.6471e-04 2.6471e-10 2.6471e-10 2.6471e-04 2.6471e-10 2.6471e-10 2.6471e-10 2.6471e-10 2.6471e-10];
P.Valve.Len = [0.0163 0.0163 0.0163 0.0163 0.0163 0.0163 0.0163 0.0163 0.0163];
P.Valve.L = [ 1.207504e+05 9.882059e+04 9.680528e+10 1.177967e+05 5.929302e+05 9.680527e+10 9.680528e+10 9.680526e+10 9.680529e+10 ];
P.Valve.qDot = [ -1.044720e-03 -7.796532e-05 3.735548e-10 -2.161806e-03 -6.230972e-05 4.169615e-10 6.756848e-10 -6.544256e-11 -3.045051e-10 ];

% field: "t"
P.t = [ 1.636825e+03 ];

% field: "Adapt"
P.Adapt.FunctionName = 'Adapt0P';
P.Adapt.Fast = 0;
P.Adapt.In = [];
P.Adapt.Out = [];
P.Adapt.FlowVec = [8.5008e-05 8.4833e-05 8.4622e-05 8.4897e-05 8.4623e-05 8.4625e-05 2.4130e-10 6.1307e-10 1.1260e-09];

% field: "SVar"
P.SVar = [ 1.636825e+03 1.934360e+01 1.951147e+01 8.533776e+00 9.552984e+00 6.374173e+00 4.053217e+00 9.540897e+00 7.771025e+00 1.656195e+00 9.108357e-01 -4.951377e-06 1.167802e+00 -1.120101e-03 -1.170083e-05 2.346858e-06 2.618325e-06 1.093169e-05 1.027776e-15 1.797297e-16 6.851043e-05 1.050239e-04 2.381359e-05 2.019751e+00 1.874784e+00 1.937374e+00 1.972435e+00 1.861175e+00 4.653658e+00 3.453172e-01 ];

% field: "tDot"
P.tDot = [ 1.000000e+00 ];

% field: "SVarDot"
P.SVarDot = [ 1.000000e+00 -8.112962e+00 -8.449211e+00 -5.750961e+00 -5.926995e+00 1.168919e+01 7.453612e+00 -1.111019e-02 9.108433e+00 -1.044720e+01 -7.796532e-01 3.735548e-06 -2.161806e+01 -6.230972e-01 4.169615e-06 6.756848e-06 -6.544256e-07 -3.045051e-06 -5.190788e-14 -9.077260e-15 -1.953952e-03 -2.995333e-03 -6.791756e-04 1.309018e+00 1.287232e+00 5.442993e-02 -4.572763e-02 2.889284e-01 -7.736122e-01 1.616375e-01 ];

save CircAdapt/P.mat P;
