# Supplementary material for: Fast Simulation of Mechanical Heterogeneity in the Electrically Asynchronous Heart Using the MultiPatch Module
Source: PLoS Comput Biol. 2015 Jul 23;11(7):e1004284. doi: 10.1371/journal.pcbi.1004284 (PMC4512705; doi:10.1371/journal.pcbi.1004284)
Supplement: S6 Text — The version of the CircAdapt model used for these simulations (see S2 Text). (TXT) [file pcbi.1004284.s006.txt]

$#$Adapt0P.m#$#function Adapt0P
%function Adapt0P;

global P
save PTemp P; %saves last intermediate solution

% 1st part like Adapt0P controls systemic blood pressure and flow
% by adjustment of circulatory blood volume and peripheral resistance
%
% Assessment of stationarity of flows
FlowVec=mean(P.Valve.q);
% test on presence of FlowVec with right size
if isfield(P.Adapt, 'FlowVec');
    FlowVecPrev= P.Adapt.FlowVec;
    if length(FlowVecPrev)~=length(FlowVec);
        FlowVecPrev= 0*FlowVec;
    end
else
    FlowVecPrev= 0*FlowVec;
end
% flow instationarity error
Errq= std(FlowVec-FlowVecPrev)/P.General.q0; % instationarity
iqSy= strmatch('SyVenRa',P.Valve.Name); % index systemic venous flow
ErrqSy= log(FlowVec(iqSy)/P.General.q0); %relative flow error
ErrFlow=sqrt(Errq.^2+ErrqSy.^2);
% display of normalized flow
P.Adapt.FlowVec= FlowVec;
str=[];
for i=1:6
    str= [str,' ',P.Valve.Name{i}];
end
disp(['Flow/q0: ',str]);
disp(num2str([FlowVec(1:6)/P.General.q0],'%11.4f'));
disp(['Relative FlowError 1000x= ',num2str(round(1000*ErrFlow))]);
% ---- End flow error calculation

if (Errq<0.4); % Adaptation only with sufficient stationarity

    % === recording stationarity variables before and after heart beat ====
    P.Adapt.In=[P.Adapt.In; P2StatVec('In')]; %record 1st sample of beat

    % ===== Pressure and flow control
    pMean= mean(GetFt('Cavity','p','SyArt'));
    qMean= mean(GetFt('Valve','q','SyVenRa'));
    Fac=0.5; %Feedback factor blood pressure control
    FacpControl= (pMean/P.General.p0)^Fac; % used for volume depletion     
    p0AV= GetFt('ArtVen','p0AV','Sy'); % Peripheral resistance control
    
    if P.General.PressFlowContr;%++++ yes/no pressure and flow control +++++++++++++++
        PutFt('ArtVen','p0AV','Sy',(p0AV/FacpControl)*(qMean/P.General.q0)^Fac);
        P.General.FacpControl=FacpControl;
    end

    % Estimate AV-delay
    P.General.TauAv=0.1765*P.General.tCycle;
    
    P.Adapt.Out=[P.Adapt.Out; P2StatVec('Out') ]; %record last sample
    % for fast steady state procedure
end

if P.Adapt.Fast;
    if size(P.Adapt.Out,1)>1; % Escape if steady state is reached
        
        ErrVec= log( P.Adapt.Out(end,:)./P.Adapt.In(end,:) );
        disp(['Stationarity error= ',...
            num2str(round(1000*sqrt(mean(ErrVec .^2 ))))] );
        if sqrt(mean(ErrVec .^ 2 ))<0.001
            P.General.tEnd= P.General.tEnd-0.5*(P.General.tEnd-P.t(end));
        end
        %=== ERROR criterium on flow stationarity
        
        % === Faster Steady State
        if P.Adapt.Fast;
            Vec= SteadyStateP;
            StatVec2P(Vec); % sets new initial conditions to StrInOut-variables
        end
        
    end
end;

% get the initial condition for next beat, P is most compact information to
% start the simulation
P2SVar; % load physiologic data in record of state variables P.SVar
%SVarDot(0,P.SVar(end,:)',[]); % Compact P-structure

end

%===== Stationarity functions for Adapt0P =====
function Vec= P2StatVec(InOut) % vector of variables used for reaching stationarity
global P;
% VecV=GetFt('Cavity','V','All');
VecV=GetFt('Cavity','V',{'SyArt','SyVen','PuArt','PuVen','La','Ra'});
Facp=P.General.FacpControl;
p0AVSy=GetFt('ArtVen','p0AV','Sy');
if strmatch(InOut,'In')
    Vec=[VecV(1,:),Facp,p0AVSy];
else
    Vec=[VecV(end,:),Facp,p0AVSy];
end
end

function StatVec2P(Vec) % Inverse of P2StatPar
% fills values at the end
global P;
PutFt('Cavity','V',{'SyArt','SyVen','PuArt','PuVen','La','Ra'},Vec(1:6));
P.General.FacpControl=Vec(end-1);
PutFt('ArtVen','p0AV','Sy',Vec(end));
end

$#$AdaptExcP.m#$#function AdaptExcP

global P
save PTemp P; %saves last intermediate solution

% Assessment of stationarity of flows
FlowVec=mean(P.Valve.q);
% test on presence of FlowVec with right size
if isfield(P.Adapt, 'FlowVec');
    FlowVecPrev= P.Adapt.FlowVec;
    if length(FlowVecPrev)~=length(FlowVec);
        FlowVecPrev= 0*FlowVec;
    end
else
    FlowVecPrev= 0*FlowVec;
end
% flow instationarity error
Errq= std(FlowVec-FlowVecPrev)/P.General.q0; % instationarity
iqSy= strmatch('SyVenRa',P.Valve.Name); % index systemic venous flow
ErrqSy= log(FlowVec(iqSy)/P.General.q0); %relative flow error
ErrFlow=sqrt(Errq.^2+ErrqSy.^2);
% display of normalized flow
P.Adapt.FlowVec= FlowVec;
str=[];
for i=1:6
    str= [str,' ',P.Valve.Name{i}];
end
disp(['Flow/q0: ',str]);
disp(FlowVec(1:6)/P.General.q0);
disp(['Relative FlowError 1000x= ',num2str(round(1000*ErrFlow))]);
% ---- End flow error calculation

if (Errq<0.1); % Adaptation only with sufficient stationarity
    
    % === recording stationarity variables before and after heart beat ====
    StatVecIn=P2StatVec('In');
    % ===== Pressure and flow control
    pMean= mean(GetFt('Cavity','p','SyArt'));
    qMean= mean(GetFt('Valve','q','SyVenRa'));
    Fac=0.5; %Feedback factor blood pressure control
    FacpControl= (pMean/P.General.p0)^Fac; % used for volume depletion
    P.General.FacpControl=FacpControl;
    p0AV= GetFt('ArtVen','p0AV','Sy'); % Peripheral resistance control
    PutFt('ArtVen','p0AV','Sy',(p0AV/FacpControl)*(qMean/P.General.q0)^Fac);

    % Estimate AV-delay
    P.General.TauAv=0.1765*P.General.tCycleRest;
    
    if ErrFlow<0.1
        % === recording stationarity variables before and after heart beat ====
        P.Adapt.In=[P.Adapt.In; StatVecIn]; %record 1st sample of beat
       
        %=== Adapt ArtVen wall thickness and Patches
        ArtVenAdapt('All','WallVolume');
        %PatchAdapt('All',{'WallArea','EcmStress'});
        PatchAdapt('All','All');
        BagAdapt;
        
        P.Adapt.Out=[P.Adapt.Out; P2StatVec('Out') ]; %record last sample
    end

end % ---- end adaptation

% === if Error==small, ending is made faster
if size(P.Adapt.Out,1)>1; % Escape if steady state is reached
    
    ErrVec= log( P.Adapt.Out(end,:)./P.Adapt.In(end,:) );
    disp(['Stationarity error= ',...
        num2str(round(1000*sqrt(mean(ErrVec .^2 ))))] );
    if sqrt(mean(ErrVec .^ 2 ))<0.001
        P.General.tEnd= P.General.tEnd-0.5*(P.General.tEnd-P.t(end));
    end
    %=== ERROR criterium on flow stationarity
    
    % === Faster Steady State
    if P.Adapt.Fast;
        Vec= SteadyStateP;
        StatVec2P(Vec); % sets new initial conditions to StrInOut-variables
    end
    
end;

% get the initial condition for next beat, P is most compact information to
% start the simulation
P2SVar; % load physiologic data in record of state variables P.SVar
%SVarDot(0,P.SVar(end,:)',[]); % Compact P-structure

end

%===== Stationarity functions for AdaptRest =====
function Vec= P2StatVec(InOut) % vector of variables used for reaching stationarity
global P;

i= strmatch(InOut,{'In','Out'}); A=[1,size(P.t,1)]; it=A(i);
VecA=GetFt('ArtVen','AWall','All'); VecA=VecA(:)';
VecSfPas=GetFt('Patch','SfPas','All');
VecAmRef=GetFt('Patch','AmRef','All');
VecVWall=GetFt('Patch','VWall','All');
% Adapt0P variables:
Aux=GetFt('Cavity','V',{'SyArt','SyVen','PuArt','PuVen','La','Ra'});
VecV=Aux(it,:);
Facp=P.General.FacpControl;
p0AVSy=GetFt('ArtVen','p0AV','Sy');
Vec=[VecA,VecSfPas,VecAmRef,VecVWall,VecV,Facp,p0AVSy];
end

function StatVec2P(Vec) % Inverse of P2StatPar
% fills values at the end
global P;
nP=P.Patch.n; nCV=6; nAV=P.ArtVen.n;
i=cumsum([0,2*nAV,nP,nP,nP,nCV,1,1]);
j= [i(1:end-1)+1; i(2:end)];
VRg=@(i) Vec(j(1,i):j(2,i)); %successive index ranges
PutFt( 'ArtVen','AWall','All',reshape(VRg(1),[2,nAV]));
PutFt( 'Patch','SfPas','All',VRg(2) );
PutFt( 'Patch','AmRef','All',VRg(3) );
PutFt( 'Patch','VWall','All',VRg(4) );
% Adapt0P variables:
PutFt( 'Cavity','V',{'SyArt','SyVen','PuArt','PuVen','La','Ra'},VRg(5) );
P.General.FacpControl=VRg(6);
PutFt('ArtVen','p0AV','Sy',VRg(7));

end

function BagAdapt % pericardial Bag adaptation to pAdapt reference
global P
pMax = max(P.Bag.p);
Fac_pMax= P.Bag.pAdapt./pMax;
P.Bag.VRef= P.Bag.VRef/(Fac_pMax.^(0.3/P.Bag.k));
disp(['Pericard adaptation: ',num2str(log(Fac_pMax))]);
end

$#$AdaptRestP.m#$#function AdaptRestP
% function AdaptRestP
% Simulates adaptation of vessels to hemodynamics at rest
% Adaptation of vessel cross-section
% Theo Arts, Maastricht University, Oct 30, 2011


global P
save PTemp P; %saves last intermediate solution

% 1st part like Adapt0P controls systemic blood pressure and flow
% by adjustment of circulatory blood volume and peripheral resistance
%
% Assessment of stationarity of flows
FlowVec=mean(P.Valve.q);
% test on presence of FlowVec with right size
if isfield(P.Adapt, 'FlowVec');
    FlowVecPrev= P.Adapt.FlowVec;
    if length(FlowVecPrev)~=length(FlowVec);
        FlowVecPrev= 0*FlowVec;
    end
else
    FlowVecPrev= 0*FlowVec;
end
% flow instationarity error
Errq= std(FlowVec-FlowVecPrev)/P.General.q0; % instationarity
iqSy= strmatch('SyVenRa',P.Valve.Name); % index systemic venous flow
ErrqSy= log(FlowVec(iqSy)/P.General.q0); %relative flow error
ErrFlow=sqrt(Errq.^2+ErrqSy.^2);
% display of normalized flow
P.Adapt.FlowVec= FlowVec;
str=[];
for i=1:6
    str= [str,' ',P.Valve.Name{i}];
end
disp(['Flow/q0: ',str]);
disp(FlowVec(1:6)/P.General.q0);
disp(['Relative FlowError 1000x= ',num2str(round(1000*ErrFlow))]);
% ---- End flow error calculation

if (Errq<0.1); % Adaptation only with sufficient stationarity

    % === recording stationarity variables before and after heart beat ====
    P.Adapt.In=[P.Adapt.In; P2StatVec('In')]; %record 1st sample of beat
    
    % ===== Pressure and flow control
    pMean= mean(GetFt('Cavity','p','SyArt'));
    qMean= mean(GetFt('Valve','q','SyVenRa'));
    Fac=0.5; %Feedback factor blood pressure control
    FacpControl= (pMean/P.General.p0)^Fac; % used for volume depletion
    P.General.FacpControl=FacpControl;
    p0AV= GetFt('ArtVen','p0AV','Sy'); % Peripheral resistance control
    PutFt('ArtVen','p0AV','Sy',(p0AV/FacpControl)*(qMean/P.General.q0)^Fac);

    % Estimate AV-delay
    P.General.TauAv=0.1765*P.General.tCycleRest;
  
    %=== Adapt ArtVen diameters
    ArtVenAdapt('All','Diameter');

    if 1;% Adapt diameter of valves to the connected blood vessel
        ValveNames={'SyVenRa','RvPuArt','PuVenLa','LvSyArt'};
        CavityNames={'SyVen','PuArt','PuVen','SyArt'};
        S=mean(GetFt('Cavity','A',CavityNames));
        PutFt('Valve','AOpen',ValveNames,S);
        % mitral and tricuspid valve are larger
        PutFt('Valve','AOpen',{'RaRv','LaLv'},1.5*S([2,4]));
    end
    P.Adapt.Out=[P.Adapt.Out; P2StatVec('Out') ]; %record last sample
    % for fast steady state procedure
end

% ===== end recording stationarity variables

% === if Error==small, ending is made faster
if size(P.Adapt.Out,1)>1; % Escape if steady state is reached
    
    ErrVec= log( P.Adapt.Out(end,:)./P.Adapt.In(end,:) );
    disp(['Stationarity error= ',...
        num2str(round(1000*sqrt(mean(ErrVec .^2 ))))] );
    if sqrt(mean(ErrVec .^ 2 ))<0.001
        P.General.tEnd= P.General.tEnd-0.5*(P.General.tEnd-P.t(end));
    end
    %=== ERROR criterium on flow stationarity
    
    % === Faster Steady State
    if P.Adapt.Fast;
        Vec= SteadyStateP;
        StatVec2P(Vec); % sets new initial conditions to StrInOut-variables
    end
    
end;

% After adaptation the initial condition is set for next beat.
P2SVar; % load physiologic data in record of state variables P.SVar
%SVarDot(0,P.SVar(end,:)',[]); % Most compact P-structure, contains starting
%conditions only.

end

%===== Stationarity functions for AdaptRest =====
function Vec= P2StatVec(InOut) % vector of variables used for reaching stationarity
global P;
% VecV=GetFt('Cavity','V','All');
VecV=GetFt('Cavity','V',{'SyArt','SyVen','PuArt','PuVen','La','Ra'});
VecA=GetFt('ArtVen','A0',{'Sy','Pu'}); VecA=VecA(:)';
Facp=P.General.FacpControl;
p0AVSy=GetFt('ArtVen','p0AV','Sy');
if strmatch(InOut,'In')
    Vec=[VecV(  1,:),VecA,Facp,p0AVSy];
else
    Vec=[VecV(end,:),VecA,Facp,p0AVSy];
end
end

function StatVec2P(Vec) % Inverse of P2StatPar
% fills values at the end of the arrays of state variables
global P;
PutFt('Cavity','V',{'SyArt','SyVen','PuArt','PuVen','La','Ra'},...
    Vec(1:6)); % Volumes used getting stationarity
A=Vec(6+[1,3;2,4]);
PutFt('ArtVen','A0',{'Sy','Pu'},A);
P.General.FacpControl=Vec(end-1);
PutFt('ArtVen','p0AV','Sy',Vec(end));
end

$#$ArtVenAdapt.m#$#function ArtVenAdapt(StrAV,AdaptType)
% function ArtVenAdapt(StrAV,AdaptType);
% Adaptation of Diameter and Wall thickness of Art and Ven to
% pressure and flow.
% StrAV= array of ArtVen names, e.g. {'Sy','Pu'}
% AdaptType= {'Diameter', 'WallVolume'} indicates type of adaptation
% Theo Arts, Maastricht University, Oct 30, 2011

global P

% Determine ArtVen indices
iAV   = Str2Index(StrAV ,P.ArtVen.Name); % read string -> index
nAV   = size(iAV,2);

% read type(s) of adaptation
iAdapt= Str2Index(AdaptType,{'Diameter','WallVolume'});
Adapt=[0,0]; Adapt(iAdapt)=1;
AdaptDiameter=Adapt(1); AdaptWallVolume=Adapt(2); % active if Adapt==1

szAV=[2,nAV]; szRow=[1,2*nAV]; % shape of arry in P.ArtVen and P.Cavity
iCavArt = P.ArtVen.iCavity(:,iAV); iCavVen=iCavArt+1;
iCav    = reshape([iCavArt;iCavVen],szRow); % corresponding Cavity indices in row
q    = P.ArtVen.q(:,reshape([iAV;iAV],szRow)); % Microcirculatory flow
A    = P.Cavity.A(:,iCav); % cavity cross-section
p    = P.Cavity.p(:,iCav); % cavity pressure
Z    = P.Cavity.Z(:,iCav); % cavity wave impedance
vM   = reshape(mean(q./A),szAV); % mean flow velocity
AMean= reshape(mean(A),szAV);
pMean= reshape( ZerosFind(p,log(A/SparseDiag(AMean(:)))),szAV ) ; % pMean=p(AMean)

AWall  = P.ArtVen.AWall(:,iAV); % wall cross-section
p0     = P.ArtVen.p0(:,iAV); % working pressure
A0     = P.ArtVen.A0(:,iAV); % working cress-section
vImpact   = P.ArtVen.Adapt.vImpact(:,iAV); % assumed body impact velocity
vFlowMean = P.ArtVen.Adapt.vFlowMean(:,iAV); % target value flow velocity

pMax= max(p) + max((Z.*A)*SparseDiag(vImpact)); % maximum pressure
AMax= max(A);
pMax      =reshape(pMax,szAV);
AMax      =reshape(AMax,szAV);
WallStress= 3*pMax.*(0.5+AMax./AWall); % maximum wall stress

Fac_vFlow    = vM./vFlowMean; % mean velocity/target value
FacWallStress= WallStress./P.ArtVen.Adapt.WallStress(:,iAV); % max wall stress/target value
Facp0        = pMean./p0; % mean pressure/target value
FacA0        = AMean./A0; % mean cross-section/target value
%---

%=== Carrying out adaptation
FacV=ones(size(A0));
if AdaptDiameter; % adapts diameter to flow
    a= 0.25; % feedback factor, low value-> slow but stabile
    FacV = reshape(Fac_vFlow.^a,szRow); % volume stabilization during adaptation
    A0   = A0 .* (FacA0.*Fac_vFlow).^a; % set working cross-section
    p0   = p0 .* Facp0.^a ; % set working pressure
end

if AdaptWallVolume % adapts wall thickness to pressure
    a=0.5; % feedback factor, low value-> slow but stabile
    AWall= AWall .* FacWallStress.^a;
end
%---
P.Cavity.V(end,iCav)= P.Cavity.V(end,iCav).*FacV(:)'; 
% SVar stabilization
P.ArtVen.A0(:,iAV)   =A0; % working cross-section
P.ArtVen.p0(:,iAV)   =p0; % working pressure
P.ArtVen.AWall(:,iAV)=AWall; % wall cross-section

disp('relative deviation of:')
disp(['vFlow     : ', num2str(round(1000*log(Fac_vFlow(:)'     )),'%+6.3d')]);
disp(['WallStress: ', num2str(round(1000*log(FacWallStress(:)')),'%+6.3d')]);

end

function Index=Str2Index(Str,Names)
% conversion of Name(s) to indices in structure
n=size(Names,2);
Index=[];
if ischar(Str) %if single string
    if strcmp(Str,'All')
        Index=1:n;
    else
        Index=strmatch(Str,Names);
    end
else % if array of strings
    for i=1:length(Str)
        Index= [Index,strmatch(Str{i},Names)];
    end
end
end

function pZero= ZerosFind(Y,X)
% X and Y(X) are samples points, ordered in columns
% find Y(X) for X=0 for each column by polinomal interpolation
sz=size(X);
pZero=zeros(1,sz(2));
Col1= ones(sz(1),1);
for i=1:sz(2)
    x= X(:,i);
    y= Y(:,i);
    Coef=pinv([Col1,x,x.^2,x.^3])*y; % 3rd order polinomal
    pZero(i)=Coef(1);
end
end

$#$ArtVenV2p.m#$#function ArtVenV2p
%function ArtVenV2p
% Elastic Art/Ven hemodynamics
% Flow waves enter Art and Ven. Art and Ven are connected by peripheral
% resistance, representing the microcirculation.
% volume V-> transmural pressure pTrans(V) and wave impedance Z(V)
% Theo Arts, Maastricht University, Oct 30, 2011

global P;

ArtVen = P.ArtVen; % ArtVen structure
rhob   = P.General.rhob;
% indices referring to realted cavities and walls
iC= [P.ArtVen.iCavity; P.ArtVen.iCavity+1]; iCavity=iC(:);
iW= [P.ArtVen.iWall  ; P.ArtVen.iWall+1]  ; iWall  =iW(:);

V      = P.Cavity.V(:,iCavity); % cavity volumes (state variable)
% SparseDiag function is used for efficient column-wise multiplication
Len  = SparseDiag(ArtVen.Len  ); % repesentative length of blood vessels
AWall= SparseDiag(ArtVen.AWall); % wall cross-section of blood vessel
kd3m1= SparseDiag(ArtVen.k/3-1); % stiffness exponential
p0   = SparseDiag(ArtVen.p0   ); % working pressure
A0   = SparseDiag(ArtVen.A0   ); % working cross-section
Half = SparseDiag([.5,.5,.5,.5]); % 0.5 diagonal matrix

A      = max(1e-20,V/Len); % vessel cross-section, buckling included
ANorm  = A/AWall; % cross-section normalized to wall volume
p      = exp( log( max(1e-20, ANorm+0.5)/(A0/AWall+Half ) ) * kd3m1) * p0; %p(A)
Z      = sqrt( (p./(ANorm.*(ANorm+0.5 )) * (rhob*kd3m1/AWall.^2) ) ) ; %Z(A)

P.Wall.pTrans(:,iWall)=p; % transmural pressure
P.Cavity.Z(:,iCavity) =Z; % wave impedance
P.Cavity.A(:,iCavity) =A; % cross-section

end

% function X=SparseDiag(x)
% X=sparse(diag(x(:)));
% end

$#$BagV2p.m#$#function BagV2p
% function BagV2p
% A passive elastic bag like the pricardiam.
% Pericard transmural pressure P.Wall.pTrans = fu(enclosed volume)
% No cavity, only a wall
% k= non-linearity exponential
% Theo Arts, Maastricht University, Oct 30, 2011

global P;

% works for a single Bag
% pericardium enclosed cardiac wall and cavities
iCav =[P.TriSeg.iCavity+(0:1),P.Chamber.iCavity]; % enclosed cavities
iWall=[P.TriSeg.iWall+(0:2),P.Chamber.iWall]; % enclosed walls
V= sum(P.Cavity.V(:,iCav),2)+sum(P.Wall.VWall(iWall)); % total enclosed volume
VNorm   = V/P.Bag.VRef; % normalized volume
P.Wall.pTrans(:,P.Bag.iWall)= P.Bag.pAdapt * VNorm .^ P.Bag.k; 

end

$#$ChamberV2p.m#$#function ChamberV2p
% function ChamberV2p
% A chamber is a cavity encapsulated in a single myocardial wall.
% Calculates: Cavity volume V ->
% myofiber stress Sf, wall tension T and cavity pressure p
% using the locally linearized T(Am) relation
% Theo Arts, Maastricht University, Oct 30, 2011


global P;
Chamber=P.Chamber; % Chamber structure

rhob    = 1050;
iCavity = Chamber.iCavity; % index of related cavity
iWall   = Chamber.iWall  ; % index of related wall
V    = max(0,P.Cavity.V(:,iCavity)); %cavity volumes
VWall= P.Wall.VWall(iWall); % wall volumes
nt   = size(V,1); % nt=number of time samples,
Vm   = max(0,V) + repmat(VWall/2,[nt,1]);% numerical safety with V<0 
Cm   = (4/3*pi./Vm).^(1/3); % mid wall curvature
Am   = (4*pi)./Cm.^2; % midwall area
Am0  = P.Wall.Am0(:,iWall); % zero tension midwall area
DADT = P.Wall.DADT(:,iWall); % wall compliance

Am=max(Am,Am0);% buckling with T<0

T    = (Am-Am0)./DADT; % wall tension
pTrans= 2*Cm.*T; % transmural pressure

% wall properties
P.Wall.T(:,iWall)     = T; % wall tension
P.Wall.Cm(:,iWall)    = Cm; % curvature=1/radius
P.Wall.Am(:,iWall)    = Am; % wall area
P.Wall.pTrans(:,iWall)= pTrans; % transmural pressure

 % Cavity impedance properties, needed to make node connection
Len= 2*Vm.^(1/3); % cavity length
A  = ( V + 0.1*repmat(VWall,[nt,1]) ) ./Len; % cross-sectional area
P.Cavity.A(:,iCavity) = A; % cross-sectional area for valve 
P.Cavity.Z(:,iCavity) = 0.2*sqrt(rhob*Len./abs(DADT))./A;
%         wave resistance to node

end

$#$CircAdaptMainP.m#$#
% CircAdaptMain
% Theo Arts, Tammo Delhaas, Joost Lumens
% Version CircAdapt.I5 May, 2008
% email: t.arts@bf.unimaas.nl
%
% CircAdapt is a lumped model of the dynamic circulation. Size of heart
% and bloodvessels adapt to load, as generated by the model itself.
% All variables and parameter are stored in the structure P with file
% name 'P'. Hemodynamic data are displayed graphically
% Map of structure 'P' obtained by execution of 'mapstructure(P)'
% Used functions: PNew, CircAdapt, CircAdaptDisplay

clear
global P;

addpath(pwd);% add current directory to path

if exist('P.mat','file'); % if P.mat file is available
    FileName='P';
    PathName=[pwd,'\'];
    ShowMenu=1;
    while ShowMenu;
        c2=input('[N]ew, [R]eference, [L]oad, [C]ontinue <Enter>: ','s');
        a=[c2,'c']; c=a(1); % convert <Enter> to 'c'
        switch lower(c)
            case('l'); % load file with P-structure
                [FileName,PathName] = uigetfile('*.mat','Choose file: ');
                load([PathName,FileName]);
                c='c';ShowMenu=false;
            case('r') % load reference file with P-structure
                load('PRef');
                c='c';ShowMenu=false;
            case('n'); % new P-structure from scratch
                PNew;
                c='c';ShowMenu=false;
            case('c'); % continuation of simulation
                load([PathName,FileName]);
                c='c';ShowMenu=false;
            otherwise
                ShowMenu=true;
        end
    end
else
    if exist('PRef.mat','file');
        c2=input('[N]ew, [R]eference, [L]oad,: ','s');
        a=[c2,'c']; c=a(1); % convert <Enter> to 'c'
        switch lower(c)
            case('l'); % load file with P-structure
                [FileName,PathName] = uigetfile('*.mat','Choose file: ');
                load([PathName,FileName]);
                c='c';ShowMenu=false;
            case('r')
                load('PRef');
                c='c';
            otherwise
                PNew;
                c='c';
        end
    else
        PNew; % Parameter initialization, some remodeling rules inclusive
        % Generates parameter structure Par and initial conditions of the variables P
        c='c';
    end
end


% Default initialization
G=P.General;
G.DtSimulation=1.5*G.tCycle; % standard duration of simulation

P.Adapt.FunctionName='Adapt0P'; % No adaptation
P.Adapt.Fast= 0; % regular beat to beat sequence

%XXXX Menu for changing hemodynamic variables and adaptation condition
OK=1; NY='NY';
while OK;
    disp(' ');
    disp(['[P]ressure                  (kPa): ',num2str(G.p0/1e3)]);
    disp(['[F]low                     (ml/s): ',num2str(G.q0*1e6)]);
    disp(['[T]ime of beat               (ms): ',num2str(G.tCycle*1e3)]);
    disp(['[D]uration simulation         (s): ',num2str(G.DtSimulation)]);
    disp(['Adapt n[O]ne [R]est,[E]xercise   : ',P.Adapt.FunctionName]);
    disp(['Faster steady state [Y]/[N]      : ',NY(P.Adapt.Fast+1)]);
    disp( '<Enter> = Continue');
    c1=input('Choose Letter <Enter>: ','s');
    switch lower(c1);
        case 'p'
            G.p0=input('Mean Arterial Pressure (kPa): ')*1e3;
        case 'f'
            G.q0=input('Systemic Flow (ml/s): ')/1e6;
        case 't'
            G.tCycle=input('Cycle Time (ms): ')*1e-3;
        case 'd'
            G.DtSimulation=input('Duration of simulation (s): ');
        case 'o'
            P.Adapt.FunctionName='Adapt0P';
            G.DtSimulation=1.5*G.tCycle;
        case 'r'
            P.Adapt.FunctionName='AdaptRestP';
            G.DtSimulation=50*G.tCycle;
        case 'e'
            P.Adapt.FunctionName='AdaptExcP';
            G.DtSimulation=100*G.tCycle;
        case 'y'
            P.Adapt.Fast=1;
            G.DtSimulation=max(30*G.tCycle,G.DtSimulation);
        case 'n'
            P.Adapt.Fast=0;
        otherwise
            OK=0;
    end
end

% === Solves SVar for problem defined in parameter structure 'P'
G.tEnd=P.t(end)+G.DtSimulation;
P.General=G;
CircAdaptP; %generate solution

%=== Saving State Variables and Model Parameters
save P P; %save compact solution as structure P in file 'P'
disp('Differential equation has been solved');

CircDisplayP; % graphical display
% Structure P has been extended with solution for all variables as a
% function of time

$#$CircAdaptP.m#$#function CircAdaptP

global P
P.SVar=[];
P2SVar;
SVar=P.SVar(end,:); P.SVar=SVar; % start condition
% SVar will collect state variables of all beats in the series

Dt= P.General.Dt;
P.Adapt.In=[]; P.Adapt.Out=[]; % reset of storage input/output per beat
P.Adapt.FlowVec=[]; % reset flow instationarity detection
P.General.FacpControl=1; % start value p-control factor

while P.t(end)<P.General.tEnd-Dt;
    TimingP; % 
    PutFt('ArtVen','q0AV','Syst',P.General.q0);% Systemic flow

    % Set simulation interval
    nDt= round(P.General.tCycle/Dt+1); % number of time points
    TimePoints= P.General.tCycle*(0:nDt)/nDt;
    % existing solution
    disp(' ')
    disp(['t= ',num2str(P.t(end)),';  Time to go= ',...
        num2str(P.General.tEnd-P.t(end))]); pause(0.01);
    
    tol=1e-4; %tol= 1e-4 or 1e-5: trade off accuracy and calculation speed
    opt = odeset('RelTol',tol,'AbsTol',tol);
    
    [tDummy,SVarAppend]= ode113('SVarDot',...
        TimePoints,P.SVar(end,:),opt); % solving of Differential Equations
    SVar= [SVar(1:end-1,:);SVarAppend(1:end,:)]; %appends 1-beat SVar-vector
    % SVar(end,:) removed because of overlap with next beat
    P.SVar= SVarAppend;
    CircDisplayP; % display and time course of 1-beat hemodynamics
    % Calculation of changes due to adaptation
    feval(P.Adapt.FunctionName); % Execute AdaptXX
    % Time courses in Par belong to parameter setting before Adapt-action!
end

P.SVar= SVar; %state variables of all beats to show trends. Be careful,
% because AdaptXX has been applied, the Par-parameters do not belong to the
% Par.SVar. Only for Adapt0 (= no adaptation), complete SVar
% is compatible with parameter settings.
end

$#$CircDisplayP.m#$#function CircDisplayP

global P

SVarDot(0,P.SVar',[]);

% Variables as f(t)

% scaling of graphics
q0          = P.General.q0;
p0          = P.General.p0;
tCycle      = P.General.tCycle;

%=== scaling reference values
qSc= Rnd(q0);
VSc= Rnd(q0*tCycle/10);
pSc= Rnd(0.1*p0);

t= P.t-P.t(1);
OFFSET= -20;

%==== Hemodynamics
figure(1);
p1=GetFt('Node','p',{'SyArt','Lv','PuArt','Rv'})/pSc;
V1=GetFt('Cavity','V',{'La','Lv','Ra','Rv'})/VSc;
q1=GetFt('Valve','q',{'LvSyArt','LaLv','PuVenLa',...
    'RvPuArt','RaRv','SyVenRa','LaRa','LvRv','SyArtPuArt'})/qSc;
p1(:,[3,4])=p1(:,[3,4])+OFFSET;% pressures
V1(:,[3,4])=V1(:,[3,4])+OFFSET;% volumes
q1(:,[4:6])=q1(:,[4:6])+OFFSET;% flows
subplot(2,4,[3,4,7,8]); plot(t,[p1,V1,q1]);
title(['Units: ',num2str(qSc*1e6),' ml/s; ',num2str(pSc/1e3),' kPa; ',...
    num2str(VSc*1e6),' ml']);

% p-V loops
Calp= 0.001; CalV= 1e6;
VT= CalV*GetFt('Cavity','V',{'La','Ra','Lv','Rv'});
pT= Calp*GetFt('Cavity','p',{'La','Ra','Lv','Rv'});
subplot(2,4,1); plot(VT,pT);
title('p(V)')

%Sf-Ef loops
EfT = GetFt('Patch','Ef','All');
SfT = GetFt('Patch','Sf','All')/1e3;
subplot(2,4,2); plot(EfT,SfT);
title('stress[kPa](strain)')

% clipped low venous, atrial and ventricular pressures
A= [GetFt('Cavity','p',{'La','Ra','Lv','Rv'}),...
    GetFt('Bag'   ,'p',{'Peri'             }),...
    GetFt('Node'  ,'p',{'PuVen','SyVen'    })]/pSc;
Maxy=1.05*max(max(A(:,[1,2])));
Miny=min(A(:));
subplot(2,4,5:6); plot(t,A);
axis([t(1),t(end),Miny,Maxy]);
title('p(t)')

figure(1);
end

%========== AUXILARY FUNCTIONS =============

function X=Rnd(x)
X1= 10^round(log(x)/log(10));
X2=  2^round(log(x/X1)/log(2));
X=X1*X2;
end

$#$GetFt.m#$#function S= GetFt(Type,Variable,Location)
% function S= Ft(Type,Variable,Location)
% Type=string, Variable=string, Location=string
% e.g. Ft('Node','p','SystArt')

global P;

VarNames=P.(Type).Name;
iLoc=[];
if ischar(Location)
    if strcmp(Location,'All')
        iLoc=1:P.(Type).n;
    else
        iLoc=strmatch(Location,VarNames);
    end
else
    for i=1:length(Location)
        iLoc= [iLoc,strmatch(Location{i},VarNames)];
    end
end
S= P.(Type).(Variable)(:,iLoc);
end

$#$MapStructure.m#$#function strTot=MapStructure(Struct,varargin)
%function MapStructure(Struct,varargin);
%Commonly used as function MapStructure(Struct)
%Nested search in structure tree to map sizes of branch arrays within structure
%Single records (end branches) are not printed
%The varargin facility is needed for the specific nesting in this procedure

%INPUT
% Struct=stucture to map
% varargin{1}=nr, current branch number
% varargin{2}=depth, depth in structure tree
% varargin{3}=string array of output
%OUTPUT
% cell array of strings, containing output to print
%Theo Arts
%==== initialization of Root of structure

LenMin=0; %determines whether compact (LenMin=1) or extended map (LenMin=0)
if nargin<4; % initialization of Root of structure
   nr=1; depth=0; strTot={};
   if isfield(Struct,'Name');
      strTot=[strTot;{Struct.Name}];
      %disp(Struct.Name);
   end
else
   nr=varargin{1}; depth=varargin{2}; strTot=varargin{3};
end

if ~isstruct(Struct); return; end; % Escape if not a structure
Fn1=fieldnames(Struct);
n1=length(Fn1);

for i1=1:n1,
  Twig=getfield(Struct,{1},Fn1{i1});
  Len=length(Twig);
  if (~ischar(Twig)) && (Len>LenMin);
%       str=[repmat(' ',[1,4*depth]), num2str(nr),'  ',Fn1{i1},'(',num2str(Len),')'];
      str=[repmat(' ',[1,4*depth]), num2str(nr),'  ',Fn1{i1},'(',num2str(Len),')'];
      strTot=[strTot;{str}];
      %disp(str);
      for i2=1:Len
          strTot=MapStructure(Twig(i2),i2,depth+1,strTot);
      end
  end
end

return

$#$MemAlloc.m#$#function MemAlloc
% function MemAlloc
% Allocates memory for matrices with column length= number of time points
% These allocations are necessary because they get a value by gradual
% substitutions, using indices for locating them in the matrix.
% Theo Arts, Maastricht University, Oct 30, 2011

global P;

nt=size(P.t,1); % number of time points

% test on change of column length, only then MemAlloc is active
nt1= size(P.Cavity.V,1); nt2=0;
if isfield(P.Cavity,'VDot')
    nt2= size(P.Cavity.VDot,1);
end

% Allocating matrices for the walls
if  nt1~=nt2; % If size of matrices changes, MemAlloc is active   
    nWall  =P.Wall.n; % number of walls
    nCavity=P.Cavity.n; % number of cavities
    nPatch =P.Patch.n; % number of patches
    nNode  =P.Node.n; % number of nodes
    nTriSeg=P.TriSeg.n; % number of TriSeg objects
    
    % Matrix constructions
    MatWall  = zeros(nt,nWall);
    MatCavity= zeros(nt,nCavity);
    MatPatch = zeros(nt,nPatch);
    MatNode  = zeros(nt,nNode);
    MatTriSeg= zeros(nt,nTriSeg);
    
    % Allocating matrices for the walls
    P.Wall.Am0   =MatWall; %unstressed mid-wall area
    P.Wall.DADT  =MatWall; %area compliance
    P.Wall.T     =MatWall; %tension
    P.Wall.Cm    =MatWall; %curvature
    P.Wall.Am    =MatWall; %actual mid-wall area
    P.Wall.pTrans=MatWall; %transmural pressure

    % Allocating matrices for the cavities
    P.Cavity.A=MatCavity; %cross-sectional area
    P.Cavity.Z=MatCavity; %resistive impedance
    P.Cavity.p=MatCavity; %pressure

    % Allocating matrices for the patches
    P.Patch.T=MatPatch; %Tension

    % Allocating matrices for the nodes
    P.Node.q=MatNode; %node flow source
    P.Node.Y=MatNode; %node internal flow conductance

    % Allocating matrices for the TriSeg objects
    P.TriSeg.VS  =MatTriSeg; % volume displacement septal wall
    P.TriSeg.YS  =MatTriSeg; % radius junction ring
    P.TriSeg.VDot=MatTriSeg; % SVar-Dot
    P.TriSeg.YDot=MatTriSeg; % SVar-Dot
end
end

$#$P2SVar.m#$#function P2SVar

global P

ScaleVqY=P.General.ScaleVqY;
ScV=ScaleVqY(1); Scq=ScaleVqY(2); ScY=ScaleVqY(3);

P.SVar=[P.t,P.Cavity.V/ScV,P.Valve.q/Scq,P.Patch.C,P.Patch.Lsi,...
    P.TriSeg.V/ScV,P.TriSeg.Y/ScY];

end

$#$P2SVarDot.m#$#function P2SVarDot
% function P2SVarDot
% Physiological P -> scaling -> Time derivative of SVar
% stored in P.SVarDot
% time in column direction, SVar in row direction
% Theo Arts, Maastricht University, Oct 30, 2011

global P

ScaleVqY=P.General.ScaleVqY;
ScV=ScaleVqY(1); Scq=ScaleVqY(2); ScY=ScaleVqY(3); Sc0=1;

P.SVarDot= [P.tDot,P.Cavity.VDot/ScV,P.Valve.qDot/Scq,...
    P.Patch.CDot,P.Patch.LsiDot, P.TriSeg.VDot/ScV,P.TriSeg.YDot/ScY];

end

$#$Par2P.m#$#% Conversion of Par-structure to network of Chambers, tubes and valves with
% nodes.
clear;
load ParRef
global P;

% NameNode={};
% for i=1:P.Cavity.n
% NameNode=[NameNode,[NameCavity{i},'1']];
% end


%====== BACKBONE OF STRUCTURE ===============
jCavity=0; jWall=0; jPatch=0; jNode=0;
NameCavity={};
NameNode={};
NameWall={};
nPWall=[]; %number of myocardial patches per wall

%ARTVEN
Name={'Syst','Pulm'};
NameCav={'SystArt','SystVen','PulmArt','PulmVen'};
n=length(Name);
ArtVen.n=n;
ArtVen.Name=Name;
%Cavities
iCavity=jCavity+(1:2:2*n); jCavity=iCavity(end)+1;
ArtVen.iCavity=iCavity; %link to cavity
NameCavity=[NameCavity,NameCav];
%Walls
iWall=jWall+(1:2:2*n); jWall=iWall(end)+1;
ArtVen.iWall=iWall; %link to wall
NameWall=[NameWall,NameCav];
nPWall=[nPWall,zeros(1,2*n)];

%TRISEG
Name={'Ventricles'};
n=length(Name);
TriSeg.n=n;
TriSeg.Name=Name;
NameW={'Lv','Sv','Rv'};
%Cavities
iCavity=jCavity+(1:2:2*n); jCavity=iCavity(end)+1;
TriSeg.iCavity=iCavity;%link to cavity
NameCavity=[NameCavity,NameW([1,3])];
%Walls
iWall=jWall+(1:3:3*n); jWall=iWall(end)+2;
TriSeg.iWall=iWall;%link to wall
NameWall=[NameWall,NameW];
nPWall=[nPWall,ones(1,3*n)];

%CHAMBER
Name={'La','Ra'};
n=length(Name);
Chamber.n=n;
Chamber.Name=Name;
%Cavities
iCavity=jCavity+(1:n); jCavity=iCavity(end);
Chamber.iCavity=iCavity;%link to cavity
NameCavity=[NameCavity,Name];
%Walls
iWall=jWall+(1:n); jWall=iWall(end);
Chamber.iWall=iWall;%link to wall
NameWall  =[NameWall,Name];
nPWall=[nPWall,ones(1,n)];

%NODE
NameNode=NameCavity;

%PERICARDIUM
Name={'Peri'};
n=length(Name);
Peri.n=n;
Peri.Name=Name;
%Walls
iWall=jWall+(1:n); jWall=iWall(end);
Peri.iWall=iWall;%link to wall
NameWall  =[NameWall,Name];
nPWall=[nPWall,0];

%VALVE
Name={'PulmVen','LAv','SystArt','SystVen','RAv','PulmArt','ASD','VSD','DUCT'};
n=length(Name);
Valve.n=n;
Valve.Name=Name;

%===================
%Memory allocations in Cavity, Wall and Patch
%Cavities
Cavity.n=jCavity;
Cavity.Name=NameCavity;
Cavity.iNode=1:Cavity.n;
%Walls
Wall.n=jWall;
Wall.Name=NameWall;
Wall.nPatch=nPWall;%number of patches
%Patches
iPatch=[1,1+cumsum(Wall.nPatch(1:end-1))];
Wall.iPatch=iPatch;%link to patch
Patch.n=sum(nPWall);
NamePatch={};
for i=1:Wall.n
    n=Wall.nPatch(i);
    for j=1:n
        NamePatch=[NamePatch,[NameWall{i},num2str(j)]];
    end
end
Patch.Name=NamePatch;
%Nodes
Node.n=Cavity.n;
Node.Name= NameNode;

P=[];
P.t      = Par.t;
P.tDot   = ones(size(P.t));
P.General= Par.General;
P.ArtVen = ArtVen;
P.TriSeg = TriSeg;
P.Chamber= Chamber;
P.Peri   = Peri;
P.Cavity = Cavity;
P.Wall   = Wall;
P.Patch  = Patch;
P.Valve  = Valve;
P.Node   = Node;

%============= end backbone definition of structure =========

% ArtVen
nt=length(Par.TubeLArt.V);

% initialization matrices and vectors
nArtVen=P.ArtVen.n;
MatArtVen=zeros(nt,nArtVen);
VecArtVen=zeros(1,nArtVen);

nTriSeg=P.TriSeg.n;
MatTriSeg=zeros(nt,nTriSeg);
VecTriSeg=zeros(1,nTriSeg);

nChamber=P.Chamber.n;
MatChamber=zeros(nt,nChamber);
VecChamber=zeros(1,nChamber);

nCavity=P.Cavity.n;
MatCavity=zeros(nt,nCavity);
VecCavity=zeros(1,nCavity);

nWall=P.Wall.n;
MatWall=zeros(nt,nWall);
VecWall=zeros(1,nWall);

nPatch=P.Patch.n;
MatPatch=zeros(nt,nPatch);
VecPatch=zeros(1,nPatch);

MatPeri=zeros(nt,1);

nValve=P.Valve.n;
MatValve=zeros(nt,nValve);
VecValve=zeros(1,nValve);

nNode=P.Node.n;
MatNode=zeros(nt,nNode);
VecNode=zeros(1,nNode);

P.Peri.p       = MatPeri;

P.Cavity.V     = MatCavity;
P.Cavity.VDot  = MatCavity;
P.Cavity.p     = MatCavity;
P.Cavity.Z     = MatCavity;
P.Cavity.A     = MatCavity;
P.Wall.AmDead  = VecWall;
P.Wall.VWall   = VecWall;
P.Wall.Am      = MatWall;
P.Wall.Cm      = MatWall;
P.Wall.Am0     = MatWall;
P.Wall.DADT    = MatWall;
P.Wall.T       = MatWall;
P.Wall.pTrans  = MatWall;

P.Patch.Lsi             = MatPatch;
P.Patch.LsiDot          = MatPatch;
P.Patch.C               = MatPatch;
P.Patch.CDot            = MatPatch;
P.Patch.VWall           = VecPatch;
P.Patch.AmRef           = VecPatch;
%Sarcomere
P.Patch.ActivationDelay =[VecPatch;VecPatch];
P.Patch.Ef              = MatPatch;
P.Patch.LsRef           = VecPatch;
P.Patch.Ls0Pas          = VecPatch;
P.Patch.dLsPas          = VecPatch;
P.Patch.SfPas           = VecPatch;
P.Patch.Lsi0Act         = VecPatch;
P.Patch.LenSeriesElement= VecPatch;
P.Patch.SfAct           = VecPatch;
P.Patch.vMax            = VecPatch;
P.Patch.TimeAct         = VecPatch;
P.Patch.TR              = VecPatch;
P.Patch.TD              = VecPatch;
P.Patch.CRest           = VecPatch;
P.Patch.Ls              = MatPatch;
P.Patch.SfPasT          = MatPatch;
P.Patch.Sf              = MatPatch;
P.Patch.DSfDEf          = MatPatch;
P.Patch.Am              = MatPatch;
P.Patch.T               = MatPatch;
P.Patch.DADT            = MatPatch;

P.Valve.q    = MatValve;
P.Valve.qDot = MatValve;
P.Valve.AOpen= VecValve;
P.Valve.ALeak= VecValve;
P.Valve.Len  = VecValve;

P.Node.q = MatNode;
P.Node.p = MatNode;
P.Node.Y = MatNode;

% ==== Data transfer Par->P ====
% ArtVen and related cavities
for i=1:nArtVen
    VecMat=zeros(2,nArtVen);
    iCav0 =P.ArtVen.iCavity(i);
    iWall0=P.ArtVen.iWall(i);
    P.ArtVen.rhob=1050;
    NamePar={'LArt','RVen','RArt','LVen'};
    for j=0:1
        jCavity=iCav0+j;
        Name=NamePar{jCavity};
        Tube=Par.(['Tube',Name]);
        P.Cavity.V(:,jCavity)= Tube.V;
 
        jWall=iWall0+j;
        Name=P.Wall.Name{jWall};        

        P.ArtVen.k(j+1,i)    = Tube.k;
        P.ArtVen.Len(j+1,i)  = Tube.Len;
        P.ArtVen.AWall(j+1,i)= Tube.AWall;
        P.ArtVen.p0(j+1,i )  = Tube.p0;
        P.ArtVen.A0(j+1,i )  = Tube.A0;

        P.ArtVen.p0AV= [Par.LRp.R*P.General.q0,P.General.pDropPulm];
        P.ArtVen.q0AV= P.General.q0*[1,1];
        P.ArtVen.kAV= [1.0, 2.0];

    end
end

%TriSeg and related cavities, walls and patches
P.TriSeg.V   = Par.Sv.V;
P.TriSeg.VDot= ones(size(Par.Sv.V));
P.TriSeg.Y   = Par.Sv.Y;
P.TriSeg.YDot= ones(size(Par.Sv.Y));
P.TriSeg.Tau=Par.Sv.Tau;
for i=1:nTriSeg %each TriSeg
    % cavity: volumes
    iCav0 =P.TriSeg.iCavity(i);
    jWall0=P.TriSeg.iWall(i);
    for j=0:1
        jCavity=iCav0+j;
        Name=P.Cavity.Name{jCavity};
        Aux=Par.(Name);%read
        P.Cavity.V(:,jCavity)=Aux.V;
    end
    % patch: sarcomere Lsi and C
    for j=0:2 %each wall of TriSeg
        jWall=jWall0+j;
        nPatch= P.Wall.nPatch(jWall);
        RgPatch=P.Wall.iPatch(jWall)+(0:nPatch-1);
        Vec= ones(1,nPatch)/nPatch;
        Name=P.Wall.Name{jWall};
        Sarc=Par.(Name).Sarc;%read
        P.Wall.AmDead(jWall)  = Par.(Name).AmDead;
        P.Wall.VWall(jWall)   = Par.(Name).VWall;
        P.Patch.Lsi(:,RgPatch)= Sarc.Lsi;
        P.Patch.C(:,RgPatch)  = Sarc.C;
        P.Patch.VWall(RgPatch)= Par.(Name).VWall*Vec;
        P.Patch.AmRef(RgPatch)= Par.(Name).AmRef*Vec;

        P.Patch.ActivationDelay(:,RgPatch) =Sarc.ActivationDelay([-1,0]+end);
        P.Patch.LsRef(RgPatch)           = Sarc.LsRef;
        P.Patch.Ls0Pas(RgPatch)          = Sarc.Ls0Pas;
        P.Patch.dLsPas(RgPatch)          = Sarc.dLsPas;
        P.Patch.SfPas(RgPatch)           = Sarc.SfPas;
        P.Patch.Lsi0Act(RgPatch)         = Sarc.Lsi0Act;
        P.Patch.LenSeriesElement(RgPatch)= Sarc.LenSeriesElement;
        P.Patch.SfAct(RgPatch)           = Sarc.SfAct;
        P.Patch.vMax(RgPatch)            = Sarc.vMax;
        P.Patch.TimeAct(RgPatch)         = Sarc.TimeAct;
        P.Patch.TR(RgPatch)              = Sarc.TR;
        P.Patch.TD(RgPatch)              = Sarc.TD;
        P.Patch.CRest(RgPatch)           = Sarc.CRest;

    end
end

%Chamber and related cavities, walls and patches
for i=1:nChamber
    % cavity: volumes
    jCavity=P.Chamber.iCavity(i);
    Name=P.Cavity.Name{jCavity};
    Aux=Par.(Name);
    P.Cavity.V(:,jCavity)=Aux.V;

    % patch: sarcomere Lsi and C
    jWall  = P.Chamber.iWall(i);
    nPatch = P.Wall.nPatch(jWall);
    RgPatch= P.Wall.iPatch(jWall)+(0:nPatch-1);
    Vec    = ones(1,nPatch)/nPatch;
    Name   = P.Wall.Name{jWall};
    Sarc   = Par.(Name).Sarc;
    P.Wall.AmDead(jWall)  = Par.(Name).AmDead;
    P.Wall.VWall(jWall)   = Par.(Name).VWall;
    P.Patch.Lsi(:,RgPatch)= Sarc.Lsi;
    P.Patch.C(:,RgPatch)  = Sarc.C;
    P.Patch.VWall(RgPatch)= Par.(Name).VWall*Vec;
    P.Patch.AmRef(RgPatch)= Par.(Name).AmRef*Vec;

    P.Patch.ActivationDelay(:,RgPatch) =Sarc.ActivationDelay([-1,0]+end);
    P.Patch.LsRef(RgPatch)           = Sarc.LsRef;
    P.Patch.Ls0Pas(RgPatch)          = Sarc.Ls0Pas;
    P.Patch.dLsPas(RgPatch)          = Sarc.dLsPas;
    P.Patch.SfPas(RgPatch)           = Sarc.SfPas;
    P.Patch.Lsi0Act(RgPatch)         = Sarc.Lsi0Act;
    P.Patch.LenSeriesElement(RgPatch)= Sarc.LenSeriesElement;
    P.Patch.SfAct(RgPatch)           = Sarc.SfAct;
    P.Patch.vMax(RgPatch)            = Sarc.vMax;
    P.Patch.TimeAct(RgPatch)         = Sarc.TimeAct;
    P.Patch.TR(RgPatch)              = Sarc.TR;
    P.Patch.TD(RgPatch)              = Sarc.TD;
    P.Patch.CRest(RgPatch)           = Sarc.CRest;

end

% Cavity
P.Cavity.iNode= 1:P.Cavity.n;
P.Node.iCavity= 1:P.Cavity.n;% for now ++++++

% Peri
P.Peri.VRef  = Par.Peri.VRef  ;
P.Peri.k     = Par.Peri.k     ;
P.Peri.pAdapt= Par.Peri.pAdapt;

% Valve
ParName={'LVen','LAv','LArt','RVen','RAv','RArt','ASD','VSD','DUCT'};
for i=1:nValve
    Aux=Par.(['Valve',ParName{i}]);
    P.Valve.q(:,i)  =Aux.q;
    P.Valve.AOpen(i)=Aux.AOpen;
    P.Valve.ALeak(i)=Aux.ALeak(1,:);
    P.Valve.Len(i)  =Aux.Len;
end
P.Valve.iNodeProx=[4,7,5,2,8,6,7,5,1];
P.Valve.iNodeDist=[7,5,1,8,6,3,8,6,3];

%================= SVar communication ====================
P.General.ScaleVqY=[1e-5,1e-4,1e-1];%????++++++

$#$PatchAdapt.m#$#function PatchAdapt(StrPatch,AdaptType)
% function PatchAdapt(StrPatch,AdaptType);
% StrPatch= array of Patch names, e.g. {'Lv1','Sv1'}
% AdaptType= {'WallVolume','WallArea','EcmStress'} indicates type of adaptation

global P

% Determine Patch and AdaptType indices
iPatch= Str2Index(StrPatch ,P.Patch.Name);
iAdapt= Str2Index(AdaptType,{'WallVolume','WallArea','EcmStress'});

Adapt=[0,0,0]         ; Adapt(iAdapt)=1;
AdaptWallVolume=Adapt(1);
AdaptWallArea  =Adapt(2);
AdaptEcmStress =Adapt(3);

Lsi     = P.Patch.Lsi; %sarcomere length
SfEcm   = max(0,P.Patch.SfEcm); % ECM fiber stress
SfTit   = max(0,P.Patch.SfPasT-P.Patch.SfEcm); % Myocyte passive stress
SfAct   = max(0,P.Patch.Sf-P.Patch.SfPasT); % Myocyte active stress
SfMyo   = max(0,P.Patch.Sf-P.Patch.SfEcm); % Total myocyte stress
Ef      = P.Patch.Ef; % tissue fiber strain
EfDot   = P.Patch.LsiDot./Lsi; % ~fiber strain rate
CDot    = P.Patch.CDot/max(P.Patch.C); % ~rate of contraction activation
LSe     = P.Patch.Ls-Lsi; % length series elastic element
 
%Target values
SfEcmMaxT= P.Patch.Adapt.SfPasMax(iPatch); % Ecm-stress
SfActMaxT= P.Patch.Adapt.FacSfAct(iPatch) .* P.Patch.SfAct(iPatch); %active stress
SfPasActT= P.Patch.Adapt.SfPasAct(iPatch); % ~integrin stress
% SfTitActT= (0.0165*Atrium+0.0332*Ventricle)*Sarc.SfAct;
SfTitActT= 0.05*P.Patch.Adapt.FacSfAct(iPatch).*P.Patch.SfAct(iPatch);
LsPasActT= 2.10;% setting integrin stress weighted sarcomere length
 
%sensed variables, ratio to target value
SfEcmMax= max(SfEcm)./SfEcmMaxT;
SfActMax= max(SfAct)./SfActMaxT;
SfPasAct= max(SfEcm .* SfAct./(max(100,SfEcm+SfAct)))./SfPasActT;
SfTitAct= max(SfTit .* SfAct./(SfTit+SfAct))./SfTitActT;
LsPasAct= sum(SfEcm.*SfAct.*Lsi)./sum(SfEcm.*SfAct)./LsPasActT;
% factor inversion for convenient mathematical manipulation
FacSfEcm   = 1./SfEcmMax; %1 
FacSfAct   = 1./SfActMax; %2
FacSfPasAct= 1./SfPasAct; %3
FacSfTitAct= 1./SfTitAct; %4
FacLsPasAct= 1./LsPasAct; %6

Eff2Geom=[3,0,0; 0,1,5; 0,0,-5]; % general geometry <-> local remodeling

% Calculate adaptation factors
switch 1 % various trials,
    % otherwise no change
    case 1 %1236 good correlation, best convergence
        Sens=log([FacSfEcm;FacSfAct;FacSfPasAct;FacLsPasAct]); % sensed variables
        Sens2Eff=[...
            -0.1917   -0.1279   -0.0906
            -0.2617    0.0999    0.1401
            +0.2021    0.2066   -0.0573
            -0.1855   -1.8441    0.5308];
        Aux= Eff2Geom'*Sens2Eff'*Sens;
    case 2 %1346 good correlation, better convergence
        Sens=log([FacSfEcm;FacSfPasAct;FacSfTitAct;FacLsPasAct]); % sensed variables
        Sens2Eff=[...
            -0.0170   -0.2198   -0.2201
            -0.0225    0.3120    0.0906
            -0.7362    0.4042    0.5689
            +5.0679   -4.8282   -3.6713];
        Aux= Eff2Geom'*Sens2Eff'*Sens;
    otherwise %no action

end

% Clipping of Fac around 1 with range +/-Clip 
a= 0.10; % gain of adaptation feedback. 1.0 represents best fit matrix%+++++++++++++++
ClipFac= @(x,Clip) exp(Clip*tanh(log(x)/Clip));
Clip=0.10;
FacVWall  = ClipFac(exp(a*Aux(1,:)),Clip);
FacAmRef  = ClipFac(exp(a*Aux(2,:)),Clip);
FacSfPas  = ClipFac(exp(a*Aux(3,:)),Clip);

%=== Fixation Septal/Lv wall area (adaptation is critical)+++++++++
% AmRefLS=[sum(GetFt('Patch','AmRef','Lv')) sum(GetFt('Patch','AmRef','Sv'))];
% LvSv=2.0;
% Fac= LvSv*AmRefLS(2)/AmRefLS(1);
% FacAmRef([3,4])= FacAmRef([3,4]).*[Fac,1/Fac].^0.5;
% a=0.1; b=0.6; mat= ( (1-a)*eye(2)+a*[1;1]*[b,1-b] );
% PutFt('Patch','AmRef',{'Lv1','Sv1'},AmRefLS * mat);
%---


%=== Carrying out adaptation

Error=[];

if AdaptWallVolume
    Vw0= P.Patch.VWall;
    Vw1= Vw0 .* FacVWall;
    P.Patch.VWall=Vw1;
    Error= [Error;abs(log(FacVWall))];
end

if AdaptWallArea
    %Strain softening of passive matrix by creep
%     Sheet.AmRef= Sheet.AmRef*FacAmRef;
    P.Patch.AmRef= P.Patch.AmRef .* FacAmRef;
    Error= [Error;abs(log(FacAmRef))];
end

if AdaptEcmStress 
    % Shifting active sarcomere range over passive matrix
    % Passive stress increase with same sarc length is equivalent with
    % decrease of sarcomere length with same passive stress
    P.Patch.SfPas= P.Patch.SfPas .* FacSfPas;
    Error= [Error; abs(log(FacSfPas))];
    % Softening by changing dLsPas seems very OK
    %     Sarc.dLsPas= Sarc.dLsPas * FacSfPas.^-0.3;
end

ErrorT= sqrt(mean(Error.^2,2));
str=[];
for i=1:P.Patch.n
    str=[str,' ',P.Patch.Name{i}];
end
disp(str);
disp(['VWall ',num2str(round(1000*[log(FacVWall),ErrorT(1)]),...
    '%+5.3d')]);
disp(['AmRef ',num2str(round(1000*[log(FacAmRef),ErrorT(2)]),...
    '%+5.3d')]);
disp(['SfPas ',num2str(round(1000*[log(FacSfPas),ErrorT(3)]),...
    '%+5.3d')]);

end


function Index=Str2Index(Str,Names)
n=size(Names,2);
Index=[];
if ischar(Str) %if single string
    if strcmp(Str,'All')
        Index=1:n;
    else
        Index=strmatch(Str,Names);
    end
else % if array of strings
    for i=1:length(Str)
        Index= [Index,strmatch(Str{i},Names)];
    end
end
end

$#$PatchWallA2T.m#$#function PatchWallA2T
% function PatchWallA2T
% State variables of the sarcomere -> Patch area Am is written as a
% linear function of wall tension T: Am(T)=Am0+T*DADT
% Theo Arts, Maastricht University, Oct 30, 2011

global P;

% Patch Am= Am0+DADT*T, provides Am0 and DADT
AmRef=SparseDiag(P.Patch.AmRef); % midwall area for ref sarcomere length 2mu
LsRef=SparseDiag(P.Patch.LsRef); % ref sarcomere length 2mu
VWall=SparseDiag(P.Patch.VWall); % wall volume

Lsi   = P.Patch.Lsi; % unloaded sarc length= state variable sarc length due to passive stress only. No series elastic length.
Lambda= Lsi/LsRef; %extension factor
Am    = Lambda.^2*AmRef; %actual midwall area %area resulting from Ls = lsi only. Zero length series elastic element.
Ef    = log(Lambda); %natural fiber strain with series elastic element length = 0.

P.Patch.Ef= Ef; % set strain in patch module. % based on sarcomere length Lsi.
SarcEf2Sf; % sarcomere strain->stress % calculate the stiffness of all patches based on Ls = Lsi.
Sf   = P.Patch.Sf; % sarcomere stress % sarcomere passive stress at length Ls = Lsi.
T    = (Sf *(0.5 *VWall)) ./ Am   ; % tension % wall tension at length Ls = Lsi.
DADT = (Am.^2 ./ max(P.Patch.DSfDEf-2*Sf,1e3))/(0.25*VWall); %compliance %at length Ls = Lsi.
P.Patch.T   = T; % not used!
P.Patch.DADT= DADT;
P.Patch.Am0 = Am - T.*DADT; % zero load midwall area % true unloaded patch area with effect of passive stress removed.

% Wall is composed of patches: Also for wall: Am(T)=Am0+DADT*T
for iWall=1:P.Wall.n
    iPatch= (P.Wall.iPatch(iWall)-1)+(1:P.Wall.nPatch(iWall));
    P.Wall.VWall(iWall)  = sum(P.Patch.VWall(iPatch));
    P.Wall.Am0(:,iWall)  = P.Wall.AmDead(iWall)+sum(P.Patch.Am0(:,iPatch),2);
    P.Wall.DADT(:,iWall) = sum(P.Patch.DADT(:,iPatch),2);
end
end

$#$pCavity.m#$#function pCavity
% function pCavity
% pericardium encloses a number of walls and cavities. Pressures are
% calculated by adding transmural pressures
% Theo Arts, Maastricht University, Oct 30, 2011

global P

% Pericardium
P.Bag.p=P.Wall.pTrans(:,P.Bag.iWall);
%TriSeg +Pericard pressure
iCavity=P.TriSeg.iCavity;
iWall  =P.TriSeg.iWall;
P.Cavity.p(:,iCavity)  =P.Bag.p-P.Wall.pTrans(:,iWall); %pLV
P.Cavity.p(:,iCavity+1)=P.Bag.p+P.Wall.pTrans(:,iWall+2); %pRV
%Chamber (La, Ra)+Pericard pressure
iCavity=P.Chamber.iCavity; Row0=zeros(1,P.Chamber.n);
iWall  =P.Chamber.iWall;
P.Cavity.p(:,iCavity)=P.Bag.p(:,1+Row0)+P.Wall.pTrans(:,iWall);
%ArtVen, not enclosed by other walls
iC=P.ArtVen.iCavity; iCavity=[iC;iC+1];
iW=P.ArtVen.iWall  ; iWall=[iW;iW+1];
P.Cavity.p(:,iCavity)=P.Wall.pTrans(:,iWall);

end

$#$PNew.m#$#function PNew
% based on ParRef
% should be made stand-alone
% Theo Arts, Maastricht University, Oct 30, 2011

global P;P=[];


% load ParRef;
P.General.rhob=1050;
P.General.q0=45e-6;
P.General.p0=12000;
P.General.tCycle=0.600;
P.General.FacpControl=1;
pLv=19000;
pRv=7500;
pLa=2800;
pRa=1400;

%=============================
qExc=3*P.General.q0;
VStroke= P.General.q0*P.General.tCycle;
VStrokeExc=1.5*VStroke;


%===== INPUT: naming ArtVen, TriSeg and Chambers
P.ArtVen.Name = {'Sy','Pu'};
P.Chamber.Name= {'La','Ra'};
P.TriSeg.Name = {'v'};
%===============================================

jCavity=0; jWall=0; jPatch=0; jNode=0;
P.Cavity.Name= {}; P.Cavity.n= 0;
P.Wall.Name  = {}; P.Wall.n  = 0; P.Wall.nPatch=[];
P.Patch.Name = {}; P.Patch.n = 0;
P.Node.Name  = {}; P.Node.n  = 0;

% ===== ArtVen -> Cavity
P.ArtVen.n = length(P.ArtVen.Name);
str={'Art','Ven'};
NameCav={}; iCav=[];
NameWall={}; iWall=[];
for i=1:P.ArtVen.n
    str1=P.ArtVen.Name{i};
    iCav=[iCav,jCavity+1];
    iWall=[iWall,jWall+1];
    for j=1:2
        jCavity=jCavity+1;
        NameCav=[NameCav,[str1,str{j}]];
        jWall=jWall+1;
        NameWall=[NameWall,[str1,str{j}]];
    end
end
P.ArtVen.iCavity=iCav;
P.Cavity.Name= [P.Cavity.Name,NameCav];
P.Cavity.n   = P.Cavity.n+length(NameCav);
P.ArtVen.iWall=iWall;
P.Wall.Name= [P.Wall.Name,NameWall];
P.Wall.n   = jWall;
P.Wall.nPatch=[P.Wall.nPatch,zeros(size(NameWall))];

% ===== Chamber -> Cavity, Wall
P.Chamber.n = length(P.Chamber.Name);
NameCav ={}; iCav =[];
NameWall={}; iWall=[];
for i=1:P.Chamber.n
    str1=P.Chamber.Name{i};
    jCavity=jCavity+1;
    iCav=[iCav,jCavity];
    jWall=jWall+1;
    iWall=[iWall,jWall];
    NameCav = [NameCav,str1];
    NameWall= [NameWall,str1];
end
P.Chamber.iCavity= iCav;
P.Cavity.Name    = [P.Cavity.Name,NameCav];
P.Cavity.n       = P.Cavity.n+length(NameCav);
P.Chamber.iWall  = iWall;
P.Wall.Name      = [P.Wall.Name,NameWall];
P.Wall.n         = jWall;
P.Wall.nPatch    =[P.Wall.nPatch,ones(size(NameWall))];

% ===== TriSeg-> Cavity, Wall
P.TriSeg.n = length(P.TriSeg.Name);
strC={'L','R'};
strW={'L','S','R'};
NameCav ={}; iCav= [];
NameWall={}; iWall=[];
for i=1:P.TriSeg.n
    str1=P.TriSeg.Name{i};
    iCav =[iCav,jCavity+1];
    iWall=[iWall,jWall+1];
    for j=1:2
        jCavity=jCavity+1;
        NameCav=[NameCav,[strC{j},str1]];
    end
    for j=1:3
        jWall=jWall+1;
        NameWall=[NameWall,[strW{j},str1]];
    end
end
P.TriSeg.iCavity= iCav;
P.Cavity.Name   = [P.Cavity.Name,NameCav];
P.Cavity.n      = P.Cavity.n+length(NameCav);
P.TriSeg.iWall  = iWall;
P.Wall.Name     = [P.Wall.Name,NameWall];
P.Wall.n        = jWall;
P.Wall.nPatch   =[P.Wall.nPatch,ones(size(NameWall))];

% === Bag = passively elastic bag like pericardium
P.Bag.Name={'Peri'};
P.Bag.n= size(P.Bag.Name,1);
P.Bag.iWall= jWall+(1:P.Bag.n);
jWall= jWall+P.Bag.n;
P.Wall.Name=[P.Wall.Name,P.Bag.Name];
P.Wall.n   =jWall;
P.Wall.nPatch=[P.Wall.nPatch,zeros(1,P.Bag.n)];

% Cavity-> Nodes (Default)
NameNode ={}; iNode =[];
for i=1:P.Cavity.n
    str1=P.Cavity.Name{i};
    jNode=jNode+1;
    iNode=[iNode,jNode];
    NameNode= [NameNode,str1];
end
P.Cavity.iNode  = iNode;
P.Node.iCavity  = iNode; % transfer of cavity properties to related node
P.Node.Name     = [P.Node.Name,NameNode];
P.Node.n        = P.Node.n+length(NameNode);
        
% ===== INPUT: VALVE with Node connections
ProxDist=[...
{'SyVen','Ra'   };...
{'Ra'   ,'Rv'   };...
{'Rv'   ,'PuArt'};...
{'PuVen','La'   };...
{'La'   ,'Lv'   };...
{'Lv'   ,'SyArt'};...
{'La'   ,'Ra'   };...
{'Lv'   ,'Rv'   };...
{'SyArt','PuArt'}];
nValve= size(ProxDist,1);
NameValve ={};
iProx=[]; iDist=[];
for i=1:nValve
    StrProx=ProxDist{i,1};
    StrDist=ProxDist{i,2};
    iP=strmatch(StrProx,P.Node.Name);
    iD=strmatch(StrDist,P.Node.Name);
    iProx=[iProx,iP]; iDist=[iDist,iD];
    Str=[StrProx,StrDist];
    NameValve=[NameValve,Str]; 
end
P.Valve.Name      = NameValve;
P.Valve.n         = nValve;
P.Valve.iNodeProx = iProx;
P.Valve.iNodeDist = iDist;

% ===== INPUT number of Patches per Wall

P.Patch.n=sum(P.Wall.nPatch);
iPatch=[1,1+cumsum(P.Wall.nPatch(1:end-1))];
P.Wall.iPatch=iPatch;%link to patch
NamePatch={};
for i=1:P.Wall.n
    n=P.Wall.nPatch(i);
    for j=1:n
        jPatch=jPatch+1;
        NamePatch=[NamePatch,[P.Wall.Name{i},num2str(j)]];
    end
end
P.Patch.Name= NamePatch;
P.Patch.dT=zeros(1,P.Patch.n);

%============= end backbone definition of structure =========


PutFt('Patch','Lsi'             ,'All',1.9);
PutFt('Patch','C'               ,'All',0.001);
PutFt('Patch','ActivationDelay' ,'All',[0.0;0.0]);
PutFt('Patch','LsRef'           ,'All',2.0);
PutFt('Patch','Ls0Pas'          ,'All',1.8);
PutFt('Patch','dLsPas'          ,'All',0.6);
PutFt('Patch','SfPas'           ,'All',[50,50,22,22,22]*1000);%+++++++++++
PutFt('Patch','Lsi0Act'         ,'All',1.51);
PutFt('Patch','LenSeriesElement','All',0.04);
PutFt('Patch','SfAct'           ,'All',[84,84,120,120,120]*1e3);
PutFt('Patch','vMax'            ,'All',[14,14,7,7,7]);
PutFt('Patch','TimeAct'         ,'All',[.15,.15,.42,.42,.42]);
PutFt('Patch','TR'              ,'All',[.4,.4,.25,.25,.25]);
PutFt('Patch','TD'              ,'All',[.4,.4,.25,.25,.25]);
PutFt('Patch','CRest'           ,'All',0.0);

% VWall=VStrokeExc*[3.3,3.9,5.8,2.4,7.4].*[pLa,pRa,pLv,pLv,pRv]./P.Patch.SfAct;
% AmRef=(VStrokeExc*[4.1,4.1,9.6,2.3,12.3]).^(2/3);
VWall=VStrokeExc*[3.3,3.9,5.8,2.4,7.4].*[pLa,pRa,pLv,pLv,pRv]./P.Patch.SfAct;
AmRef=(VStrokeExc*[4.1,4.1,9.0,3.0,12.0]).^(2/3);
PutFt('Patch','VWall','All',VWall);
PutFt('Patch','AmRef','All',AmRef);


%======= Adaptation setpoints

% ArtVen.Adapt
Adapt=[];
Mat=zeros(2,P.ArtVen.n);
Adapt.WallStress=Mat+500e3;
Adapt.vFlowMean =Mat+0.17;
Adapt.vImpact   =Mat+3;
P.ArtVen.Adapt  =Adapt;

Adapt=[];
Vec=zeros(1,P.Patch.n);
Adapt.LsBe     =Vec+2.3000;
Adapt.LsEe     =Vec+1.7500;
Adapt.SfPasMax =Vec;
iPatch=Str2iD({'La','Ra','Lv','Sv','Rv'},P.Patch.Name);%++++
Adapt.SfPasMax(iPatch)=[60000,60000,6000,6000,6000];
Adapt.SfPasAct(iPatch)=[6800,6800,4800,4800,4800];
Adapt.FacSfAct(iPatch)=[0.35,0.35,0.61,0.61,0.61];
P.Patch.Adapt=Adapt;
%==============

%===================

iC=P.ArtVen.iCavity; iCav=[iC;iC+1];
PutFt('ArtVen','k','All',[8;10]);
PutFt('ArtVen','Len','All',[0.4,0.2;0.4,0.2]);
PutFt('ArtVen','A0','All',P.General.q0./P.ArtVen.Adapt.vFlowMean);
PutFt('ArtVen','p0','All',[[12;0.12],[1.8;0.5]]*1e3);
PutFt('ArtVen','AWall','All',[0.23,0.18; 0.09,0.11].*P.ArtVen.A0);

PutFt('ArtVen','p0AV',{'Sy','Pu'},[P.General.p0,1500]);
PutFt('ArtVen','q0AV','All',P.General.q0);
PutFt('ArtVen','kAV',{'Sy','Pu'},[1.0,2.0]);
%++++++++++++++++++++++
% ArtVen specials
% Cavity: starting volumes
HCav={'La','Ra','Lv','Rv'};
nCav=P.Cavity.n;
P.Cavity.V=zeros(1,nCav);
PutFt('Cavity','V',HCav,VStrokeExc*[0.5,0.41,1.00,0.72]);
iCavArt=P.ArtVen.iCavity;
iCavVen=iCavArt+1;
V=P.ArtVen.A0 .* P.ArtVen.Len;
P.Cavity.V(iCavArt)=V(1,:);
P.Cavity.V(iCavVen)=V(2,:);

%TriSeg
PutFt('TriSeg','V','v',0.52*VStroke);
PutFt('TriSeg','Y','v',0.80*VStroke^(1/3));
P.TriSeg.Tau = 0.005;

% Peri
VWall=sum(GetFt('Patch','VWall',{'La1','Ra1','Lv1','Sv1','Rv1'}));
VCav=sum(GetFt('Cavity','V',{'La','Ra','Lv','Rv'}));
P.Bag.VRef  = (67/53)*(VCav+VWall);
P.Bag.k     = 10.0;

A0=GetFt('ArtVen','A0','Sy'); A=A0(1);
PutFt('Valve','q','All',0.0);
PutFt('Valve','AOpen','All',A);
PutFt('Valve','ALeak','All',A*1e-6);
PutFt('Valve','Len','All',sqrt(A));
PutFt('Valve','AOpen',{'RaRv','LaLv'},...
    1.5* GetFt('Valve','AOpen',{'RaRv','LaLv'}) );
PutFt('Valve','ALeak',{'SyVenRa','PuVenLa'},...
    GetFt('Valve','AOpen',{'SyVenRa','PuVenLa'}) );
PutFt('Valve','AOpen',{'LaRa','LvRv','SyArtPuArt'},...
    GetFt('Valve','ALeak',{'LaRa','LvRv','SyArtPuArt'}) );

% Wall: AmDead
ALv=sum(GetFt('Valve','AOpen',{'LvSyArt','LaLv'}));
ARv=sum(GetFt('Valve','AOpen',{'RvPuArt','RaRv'}));
ALa=sum(GetFt('Valve','AOpen',{'PuVenLa','LaLv'}));
ARa=sum(GetFt('Valve','AOpen',{'SyVenRa','RaRv'}));
PutFt('Wall','AmDead',{'Lv','Rv','Ra','La'},[ALv,ARv,ALa,ARa]); 

P.t=0;

%======= Adaptation setpoints
P.Bag.pAdapt= 100; % pericardial pressure

Adapt=[];
Vec=zeros(1,P.Cavity.n);
Adapt.WallStress=Vec;
Adapt.vFlowMean =Vec;
Adapt.vImpact   =Vec;
iCav=Str2iD({'SyArt','SyVen','PuArt','PuVen'},P.Cavity.Name);%++++
Adapt.WallStress(iCav)= 500e3;
Adapt.vFlowMean(iCav) = 0.17;
Adapt.vImpact(iCav)   = 3;
P.Cavity.Adapt=Adapt;

Adapt=[];
Vec=zeros(1,P.Patch.n);
Adapt.LsBe     =Vec+2.3000;
Adapt.LsEe     =Vec+1.7500;
Adapt.SfPasMax =Vec;
iPatch=Str2iD({'La','Ra','Lv','Sv','Rv'},P.Patch.Name);%++++
Adapt.SfPasMax(iPatch)=[60000,60000,6000,6000,6000];
Adapt.SfPasAct(iPatch)=[6800,6800,4800,4800,4800];
Adapt.FacSfAct(iPatch)=[0.35,0.35,0.61,0.61,0.61];
P.Patch.Adapt=Adapt;

%
%================= General information ====================
P.General.ScaleVqY=[1e-5,1e-4,1e-1];
P.General.Dt=0.002;
P.General.tEnd=36.0;
P.General.tCycleRest=0.8500;
P.General.tCycle= 0.8500;
P.General.TimeFac=1;
P.General.TauAv=0.16;
P.General.q0=85e-6;
P.General.p0=12200;
P.General.PressFlowContr=1;
end

function iD= Str2iD(Str,Name)
n=length(Str);
iD=zeros(1,n);
for i=1:n;
    iD(i)=strmatch(Str{i},Name);
end
end

$#$pNodeVDot.m#$#function pNodeVDot
% function pNodeVDot
% Pressures in cavities p -> pressure in Nodes: p
%                         -> flows to cavities: VDot
% Theo Arts, Maastricht University, Oct 30, 2011

global P
P.Node.q=0*P.Node.q; P.Node.Y=P.Node.q;% zero initialization
iNodeProx=P.Valve.iNodeProx; % nodes proximal to valves
iNodeDist=P.Valve.iNodeDist; % nodes distal to valves
nValve=P.Valve.n; % number of valves

% flow of valves to/from nodes
for i=1:nValve
    iProx=iNodeProx(i);
    iDist=iNodeDist(i);
    q=P.Valve.q(:,i); % valve flow
    P.Node.q(:,iProx)=P.Node.q(:,iProx)-q; % valve flow out of nodes
    P.Node.q(:,iDist)=P.Node.q(:,iDist)+q; % valve flow into nodes
end

% flow of ArtVen object to/from nodes
p0AV= SparseDiag(P.ArtVen.p0AV); % reference AV pressure drop
q0AV= SparseDiag(P.ArtVen.q0AV); % reference AV flow
kAV = P.ArtVen.kAV; % exponent non-linearity AV 'resistance'
iCav= P.ArtVen.iCavity; % related cavities
iNodeP= P.Cavity.iNode(iCav); % nodes related to arterial cavity
iNodeD= P.Cavity.iNode(iCav+1); % nodes related to venous cavity
Dp= P.Cavity.p(:,iCav)-P.Cavity.p(:,iCav+1); % AV cavity pressure drop
Col1= ones(size(Dp,1),1);
q=(Dp/p0AV).^kAV(Col1,:)*q0AV; % AV flow
P.ArtVen.q=q;

%Blood pressure control
Facq=P.General.FacpControl; % FacpControl= current p / pRef
P.Node.q(:,iNodeP)=P.Node.q(:,iNodeP)-q*Facq; % flow out of node
P.Node.q(:,iNodeD)=P.Node.q(:,iNodeD)+q/Facq; % flow into node

% Blood pressure control

% node pressure derived for single node-cavity connection
iCavNode= P.Cavity.iNode; % iNode pointed by cavity
Y= 1./P.Cavity.Z; % should be a summation, not needed now
Yp= P.Cavity.p .* Y; % should be a summation, not needed now
P.Node.Y(:,iCavNode)=Y; % internal Y conductance of flow source
P.Node.q(:,iCavNode)= P.Node.q(:,iCavNode)+Yp; % short circuit flow of node
P.Node.p= P.Node.q./P.Node.Y; % node pressure by solving NodeFlow q=0

% flow into all Cavities, connected to nodes
P.Cavity.VDot= (P.Node.p(:,iCavNode)-P.Cavity.p)./P.Cavity.Z;
end

function X=SparseDiag(x)
X=sparse(diag(x(:)));
end

$#$PutFt.m#$#function PutFt(Type,Variable,Location,Value)
% function PutFt(Type,Variable,Location,Value)
% Type=string, Variable=string, Location=string
% e.g. PutFt('Node','p','SystArt',2000)
% inverse action of GetFt

global P;

Names=P.(Type).Name; %Field names of structure P

iLoc=[]; % column indices
[nt,nVal]=size(Value);

if ischar(Location)
    if strcmp(Location,'All')
        iLoc=1:P.(Type).n;
    else
        iLoc=strmatch(Location,Names);
    end
else
    for i=1:length(Location)
        iLoc= [iLoc,strmatch(Location{i},Names)];
    end
end

nLoc= size(iLoc,2);
if ( nLoc>1 && nVal==1 )
Value=repmat(Value,[1,nLoc]);    
end

if ~isfield(P.(Type),Variable)
    P.(Type).(Variable)= zeros(nt,P.(Type).n);
end
P.(Type).(Variable)(end-nt+1:end,iLoc)=Value;

end

$#$SarcEf2Sf.m#$#function SarcEf2Sf;
%Theo Arts, Maastricht University. July 30, 2006.

global P; % general time
Sarc= P.Patch;

%==== Input variables
t       = P.t;
Ef      = Sarc.Ef ;
nt      = size(Ef,1); % nt: number of times; nr: number of sarcomeres
Col1    = ones(nt,1);
tc      = Tc(t,Sarc.ActivationDelay);
Lsi     = Sarc.Lsi;
C       = Sarc.C;

LenSeriesElement= SparseDiag(Sarc.LenSeriesElement);
TR      = SparseDiag(Sarc.TR     ); %TR atrial muscle > ventricular muscle
TD      = SparseDiag(Sarc.TD     );
TimeAct = SparseDiag(Sarc.TimeAct); %time scale of contraction pulse
Ls0     = SparseDiag(Sarc.Lsi0Act); %zero active stress sarcomere length
Ls0Pas  = SparseDiag(Sarc.Ls0Pas );
dLsPas  = SparseDiag(Sarc.dLsPas );
SfPas   = SparseDiag(Sarc.SfPas  );
CRest   = SparseDiag(Sarc.CRest  ); %Resting C-value (Ca++  contractility)
LsRef   = SparseDiag(Sarc.LsRef  );
SfAct   = SparseDiag(Sarc.SfAct  );
vMax    = SparseDiag(Sarc.vMax   );

% series elasticity and sarcomere shortening velocity
Ls         = exp(Ef)*LsRef;
Sarc.Ls    = Ls;

%=== Active sarcomere
% constants related to timing are mainly based on experimental findings
L  = max(Lsi/Ls0-1,0.0001) ; % normalized sarc length for active contraction
tA = (0.65+1.0570*L)*TimeAct; % activation time lengthens with sarcomere length
tR = 0.55*TR*TimeAct        ; % rise time
tD = 0.33*TD*TimeAct        ; % decay time (default 0.22)
T  = tc/tR;
x=min(8,max(0,T)); % normalized time during rise of activation
ft1= x.^3 .* exp(-x) .* (8-x).^2 * 0.020 / tR;
%         rise of contraction, 'amount of Ca++ release'
%Integral T^n exp(-T) = Gamma(n+1) = n!
x=(tc-tA)/tD; % normalized time during decay of activation
tanhx= 0.5+0.5*sin( sign(x).*min(pi/2,abs(x)) ); %always>0
% Time confined approximation of 1/(1-e^x) function
FL= tanh(0.75*9.1204*L.^2); % regulates increase of contractility with Ls
% FL= tanh((9.1204/2)*L.^2); % regulates increase of contractility with Ls
Sarc.CDot= FL.*ft1 - C.*tanhx/tD; % 1st order rise and decay of [Ca++]
SfIso    = (C     .* L) * (1.51*SfAct) ;
SfRest   = L*(1.51*CRest*SfAct) ;

k1= 10; k2= 0.01; kk3= 2*(LsRef/dLsPas);
LfP   = exp(Ef)*(LsRef/Ls0Pas);
yEcm  = LfP.^k1;
SfEcm = 0.0349*(yEcm-1)*SfPas;% Ls=Ls0Pas, zero stress
y     = exp(log(LfP)*kk3);
SfTit = (y-1)*(k2*SfAct); % titin is softer than ecm, proportional with SfAct
SfPasT= SfTit + SfEcm;
DSfPasDEf= y*(k2*SfAct*kk3) + yEcm*(0.0349*k1*SfPas);

%=== Stress/Ls and stiffness, collected for output/problem Buckle!!+++++
Sarc.SfEcm  = SfEcm;% passive stress ECM
Sarc.SfPasT = SfPasT;% total passive stress +++++++++++ to be removed
LNormSe     = (Ls-Lsi)/LenSeriesElement;
Sarc.LsiDot = (LNormSe-1)*vMax;
Sarc.Sf     = SfPasT + (SfIso+SfRest).*LNormSe - SfRest;
Sarc.DSfDEf = DSfPasDEf+(SfIso.*Ls)/LenSeriesElement; % estimate of sarcomere stiffness

P.Patch=Sarc;
end

function tc=Tc(t,ttrig) % 'matrix proof'
% selects last trigger moment
% nt=number of samples in time
% nc=number of stored trigger moments
% nr=number of sarcomeres (or patches)
% selcts for each [nt,nr] event best trigger moment out of nc
% tc[nt,nr]= time-trigger moment
nt=size(t,1); %time length
[nc,nr]=size(ttrig); %number of triggers, number of sarc's
ttrigT=ttrig';
A=double(repmat(t,[1,nr*nc])>repmat(ttrigT(:)',[nt,1]));
DBnr=repmat((nc+1)*(0:nr-1),[nt,1]); %index shift per column nr
B=reshape( sum(reshape(A,[nt*nr,nc]),2), [nt,nr])+DBnr; %index trigger time matrix
b=[zeros(1,nr)-10;ttrig]; %trigger time matrix
tc=repmat(t,[1,nr])-b(B+1); %trigger time subtracted
end

function X=SparseDiag(x);
X=sparse(diag(x(:)));
end

$#$SparseDiag.m#$#function X=SparseDiag(x)
X=sparse(diag(x(:)));
end

$#$SplitMerge.m#$#function SplitMerge(PatchName,nSM)
% function SplitMerge(PatchName,nSM);
% SplitMerge splits or merges patches within a wall
% PatchName is string
% nSM= number of patches after splitting,
% if nSM<0, - number of merging patches, starting from named patch
% if more merging than possible, than nSM merging is maximized.
% Example: PatchName='Lv1', nSM=3-> LV patch split in 3 patches
% followed by: PatchName='Lv1', nSM=-2 -> LV patch 2,3 merged
% All variables are copied, wall volume and area is subdivided/averaged

global P
% PatchName='Lv1'; nSM=-2;

WallName=PatchName(isletter(PatchName)); % wall identity
nP=GetFt('Wall','nPatch',WallName); % current number of patches in wall
FieldPatch= fieldnames(P.Patch); % all field names in P.Patch
nfield=length(FieldPatch);
FieldAdapt= fieldnames(P.Patch.Adapt); % all field names in P.Patch
nAdapt=length(FieldAdapt);
iP=strmatch(PatchName,P.Patch.Name); %location to insert Patch.records
if nSM>1
    PutFt('Wall','nPatch',WallName,nP+nSM-1); % new value of nPatch
    P.Patch.n= P.Patch.n+nSM-1; % new number of patches
    RgP=iP+(0:nSM-1); % indices of patch group
    for i=1:nAdapt % copying adaptation target values
        Var= P.Patch.Adapt.(FieldAdapt{i});
        nVar=size(Var,2);
        if nVar>1
            Var=Var(:,[1:iP-1,repmat(iP,[1,nSM]),iP+1:end]);
            P.Patch.Adapt.(FieldAdapt{i})=Var;
        end
    end
    for i=1:nfield % copy fields
        Var= P.Patch.(FieldPatch{i});
        nVar=size(Var,2);
        if nVar>1
            Var=Var(:,[1:iP-1,repmat(iP,[1,nSM]),iP+1:end]);
            P.Patch.(FieldPatch{i})=Var;
        end
    end
    % sub division in smaller part for volumes and areas
    P.Patch.VWall(RgP)=P.Patch.VWall(RgP)/nSM;
    P.Patch.AmRef(RgP)=P.Patch.AmRef(RgP)/nSM;
    P.Patch.DADT(:,RgP)=P.Patch.DADT(:,RgP)/nSM;
    P.Patch.Am0(:,RgP)=P.Patch.Am0(:,RgP)/nSM;
    P.Patch.Am(:,RgP)=P.Patch.Am(:,RgP)/nSM;
    P.Patch.dT(RgP)=P.Patch.dT(RgP)/nSM;
else % Merge is inverse of Split
    iPMax=GetFt('Wall','iPatch',WallName)+nP-1;
    nMerge=min(iPMax-iP+1,-nSM); %number of patches to merge
    PutFt('Wall','nPatch',WallName,nP-nMerge+1); % new value of nPatch
    P.Patch.n= P.Patch.n-nMerge+1; % new number of patches
    RgP=iP+(0:nMerge-1); % index patches to merge
    for i=1:nfield
        Var= P.Patch.(FieldPatch{i});
        nVar=size(Var,2);
        if nVar>1
            if isnumeric(Var)
                Var(:,iP)= mean(Var(:,RgP),2);
            end
            Var=Var(:,[1:iP,iP+nMerge:end]);
            P.Patch.(FieldPatch{i})=Var;
        end
    end
    for i=1:nAdapt
        Var= P.Patch.Adapt.(FieldAdapt{i});
        nVar=size(Var,2);
        if nVar>1
            if isnumeric(Var)
                Var(:,iP)= mean(Var(:,RgP),2);
            end
            Var=Var(:,[1:iP,iP+nMerge:end]);
            P.Patch.Adapt.(FieldAdapt{i})=Var;
        end
    end
    % volumes and areas have to be summed instead of averaged
    P.Patch.VWall(iP)=P.Patch.VWall(iP)*nMerge;
    P.Patch.AmRef(iP)=P.Patch.AmRef(iP)*nMerge;
    P.Patch.DADT(:,iP)=P.Patch.DADT(:,iP)*nMerge;
    P.Patch.Am0(:,iP)=P.Patch.Am0(:,iP)*nMerge;
    P.Patch.Am(:,iP)=P.Patch.Am(:,iP)*nMerge;
    P.Patch.dT(iP)=P.Patch.dT(iP)*nMerge;
end

n2iPatch; % finish

end

function n2iPatch
global P
P.Wall.iPatch=[1,1+cumsum(P.Wall.nPatch(1:end-1))]; %renumber patches
NamePatch={}; % new patch names
for i=1:P.Wall.n
    n=P.Wall.nPatch(i);
    for j=1:n
        NamePatch=[NamePatch,[P.Wall.Name{i},num2str(j)]];
    end
end
P.Patch.Name=NamePatch;
P2SVar; % new set of state variables
end

$#$SteadyStateP.m#$#function OutNew=SteadyStateP
% function OutNew=SteadyStateP
% OutNew= new estimate vector of steady state parameters, to be used 
% as start condition for next heart beat


global P

% read input-output record, take logarithm for relative change
In  = log(P.Adapt.In );
Out = log(P.Adapt.Out);
[nx,np]=size(In); % [number of samples, number of parameters]
yRef= Out(end,:);

nxn= ceil(0.5*np);
nMin= max(2,nx-nxn); % number of samples used for prediction
Rgn=(nMin:nx)'; %indices used for prediction
nxn=length(Rgn);

if nxn>1
    X=In(Rgn,:); Y=Out(Rgn,:); %U=Out(Rgn-1,:);
    nt=size(X,1); Col1=ones(nt,1);
    YmX =Y-X;
    M1 = [YmX ,Col1];
    N1 = pinv(M1)*(Y-Col1*yRef);
    dy  =  N1(end,:);
    ymx=YmX(end,:); %last instationarity difference
%     ymx=X(end,:)-Y(end-1,:); %last dy
    fac=sqrt( sum(ymx.^2)/sum(dy.^2+1e-10) );
    dy= min(fac,1.2)*dy; % correction amplitude less than last difference
    yNew=yRef+dy;
else
    yNew=yRef;
end
    
OutNew=exp(yNew); % prediction after exponential

end
%     xm=mean(X); ym=mean(Y);
%     X1=X-Col1*xm; Y1=Y-Col1*ym;
%     DXDY= pinv(Y1)*X1;
%     yNew= (yRef-ym)*DXDY + yRef;

%     YRef= repmat(yRef,[nxn,1]);
%     Fac=10; w0=1;
%     while nx1>1 && Fac>1.0
%         Rg=(nxn-nx1+1:nxn)';
%         X1  = X(Rg,:)-YRef(Rg,:);
%         Y1  = Y(Rg,:)-YRef(Rg,:);
%         U1  = U(Rg,:)-YRef(Rg,:);
%         w= w0*sqrt(mean((Y1(:)-X1(:)).^2));
%         Col1= w*ones(nx1,1);
%         
%         Method=1;
%         if Method==1 % no history dependency
%             YmX =Y1-X1;
%             M1  = [YmX ,Col1];
%             N1 = pinv(M1)*Y1;
%             y0  =  w*N1(end,:);
%         end;
%         if Method==2 % history dependency
%             YmXU= [Y1-X1,Y1-U1];
%             M1  = [YmXU,Col1];
%             N1 = pinv(M1)*Y1;
%             y0 =  w*N1(end,:);
%         end;
% 
%         Fac=norm(y0)/(ErrY0*sqrt(np));
%         nx1=nx1-1;
%     end

%     disp(num2str([nxn,nx1+1]));
%     disp(round(1000*[y0;Y(end,:)-X(end,:)]));
% % % % end
% % % % % disp(['Number of used samples for SteadyState: ',num2str(nx1)]);
% % % % % disp(num2str(y0));
% % % % y1= yRef+y0;
% % % % 

$#$SVar2P.m#$#function SVar2P
% function SVar2P
% Transfer of scaled state variables in P.SVar to P-structure (SI-units)
% Theo Arts, Maastricht University, Oct 30, 2011

global P

ScaleVqY=P.General.ScaleVqY; % scaling factors for volume, flow, distance
ScV=ScaleVqY(1); Scq=ScaleVqY(2); ScY=ScaleVqY(3); Sc0=1;
nCav  =P.Cavity.n; % number of cavities
nValve=P.Valve.n; % number of valves
nPatch=P.Patch.n; % number of patches with representative sarcomere
% finding indices for value transfer
a=cumsum([0,1,nCav,nValve,nPatch,nPatch,1,1]);
iB=a(1:end-1)+1; iE=a(2:end); % successive begin and end indices

% value transfer
i=1;
P.t        =     P.SVar(:,iB(i):iE(i)); i=i+1;
P.Cavity.V = ScV*P.SVar(:,iB(i):iE(i)); i=i+1;
P.Valve.q  = Scq*P.SVar(:,iB(i):iE(i)); i=i+1;
P.Patch.C  =     P.SVar(:,iB(i):iE(i)); i=i+1;
P.Patch.Lsi=     P.SVar(:,iB(i):iE(i)); i=i+1;
P.TriSeg.V = ScV*P.SVar(:,iB(i):iE(i)); i=i+1;
P.TriSeg.Y = ScY*P.SVar(:,iB(i):iE(i)); i=i+1;

end    

$#$SVarDot.m#$#function OutDot=SVarDot(tDummy,SVar,flag)
% function OutDot=SVarDot(tDummy,SVar,flag)
% State Variables -> Time derivatives of State Variables
% ready to use in MatLab function odeXXX() to solve set of Diff Eq
% Theo Arts, Maastricht University, Oct 30, 2011

%====test by execution of
%Par2P; P2SVar; SVDt=SVarDot(0,P.SVar',0);
%====

global P

P.SVar= SVar'; % store state variables SVar
SVar2P; % state variables SVar -> physiologic representation P.xx
P.tDot=ones(size(P.t)); % time derivative of time = 1
MemAlloc; % necessary memory allocations
ArtVenV2p; % arteries to veins compliant network
PatchWallA2T; % patch and wall: Am= Am0+T*DADT
ChamberV2p; % Chamber, pTrans and Wall.Am,T
TriSegV2p; % TriSeg, pTrans and Wall.Am,T
Wall2Patch2Sarc; % filling Sarc with LsiDot,CDot
BagV2p; % pTrans of Pericardium
pCavity; % Determines p in cavities by adding P.Wall.pTrans(:,xx)
pNodeVDot; % Node pressures and cavity VDot's
ValveqDot; % flow derivatives qDot
P2SVarDot; % transfer of derivatives to P-structure

OutDot= real(P.SVarDot)'; % odeXX requires SVarDot to be a row vector

end

$#$TimingP.m#$#function TimingP

%SHOULD BE IMPROVED!!!!

global P

TauDisp=0.0; % dispersion of activation per wall, if relevant

% Reading timing parameters
G        = P.General    ;
tCycleRef= G.tCycleRest ; % Reference tCycle for body size scaling
tCycle   = G.tCycle     ; % current cycle time
TimeFac  = G.TimeFac    ; % scaling of contraction time
TauAv    = G.TauAv      ; % AV-delay, controlled in Adapt0

% TimeAct [s] duration of contraction for Ls==LsStress0Act (s)
ta= 0.15*(tCycle/0.85)*TimeFac; % atrial activation duration
tv= (0.10*tCycleRef +0.40*tCycle)*TimeFac; % ventricular " "

iWLv= P.TriSeg.iWall;
iWSv= iWLv+1; iWRv= iWLv+2;
iWLa= P.Chamber.iWall(1);
iWRa= P.Chamber.iWall(2);

iWVec= [iWLv,iWSv,iWRv,iWLa,iWRa];
tAVec= [tv,tv,tv,ta,ta];

% Delay times electrical activation
tRa2La= 0.0284 * (tCycleRef/0.85) * TimeFac;
tRa2Rv= TauAv+P.General.dTauAv; % AV-Delay
tRv2Lv= 0.0;       % pacing delay LBBB, negative-> prepacing
tRv2Sv= 0.33*tRv2Lv;  % pacing delay LBBB, negative-> prepacing
tRa2Ra= tCycle;      % cycle time
% tRa2Ra= tRa2Ra*(1+0.3*(rand-0.5)); % irregular HR


%TRIAL, CAN BE IMPROVED+++++++++++++++++++++++++++++++
% Time interval of simulation
tStart= P.t(end);
tEnd  = tStart+tCycle; % assume Ra as main trigger for activation

tRa=tStart; tLa=[]; tLv=[]; tSv=[]; tRv=[];
t=tStart;
while t<tEnd;
    tLa = [tLa; tRa(end) + tRa2La];
    tRv = [tRv; tRa(end) + tRa2Rv];
    tSv = [tSv; tRv(end) + tRv2Sv];
    tLv = [tLv; tRv(end) + tRv2Lv];
    tRa = [tRa; tRa(end) + tRa2Ra];
    t= tRa(end); % start new cycle
end
tRa=tRa(1:end-1); % tStart is begin of next cycle with Ra activation

iWVec= [iWLv,iWSv,iWRv,iWLa,iWRa]; % wall indices
tWVec= [tLv,tSv,tRv,tLa,tRa]; % trigger times of walls

%=== (multi-)patch activation, not tested yet
for i=1:5 %all walls
    iW= iWVec(i); tW=tWVec(i);
    nP= P.Wall.nPatch(iW);
    RgP= P.Wall.iPatch(iW)+(0:nP-1);
    P.Patch.TimeAct(RgP)= tAVec(i);
    tP=tW+TauDisp*((1:nP)-(nP+1)/2)/nP;
    Aux= [tP+P.Patch.dT(:,RgP);tP+P.Patch.dT(:,RgP)];% +++++++JOOST
    Aux(1,:)=Aux(1,:)-tCycle;
    P.Patch.ActivationDelay(:,RgP)= Aux;
end
end

$#$TriSegV2p.m#$#function TriSegV2p
% function TriSegV2p
% TriSeg is a 3-wall structure (Left,Septal,Right) with 2 cavities (R,L)
% Calculates: cavity volumes V -> dimensions of the 'double bubble',
% myofiber stress Sf, wall tension T and cavity pressures p
% VS and YS repesent septal volume displacement and junction radius.
% State variables P.TriSeg V and Y represent initial estimates to calculate
% VS and YS accurately.
% Theo Arts, Maastricht University, Oct 30, 2011

global P;
TriSeg=P.TriSeg;

n  = TriSeg.n; % number of TriSeg's
ic = TriSeg.iCavity; iCavity=[ic;ic+1]; %related cavities
iw = TriSeg.iWall  ; iWall=[iw;iw+1;iw+2]; %related walls
rhob=P.General.rhob; % blood density

for i=1:n %for all TriSeg's
    iC   = iCavity(:,i); % 2 cavities
    iW   = iWall(:,i); % 3 walls
    Am0  = P.Wall.Am0(:,iW); %zero stress wall area
    DADT = P.Wall.DADT(:,iW); %wall compliance
    nt   = size(Am0,1); %number of time points
    VWall= P.Wall.VWall(iW); % 3 wall volumes
    VWL  = (VWall(1)+VWall(2))/2; % enclosed wall volume 1st cavity
    VWR  = (VWall(3)+VWall(2))/2; % enclosed wall volume 2nd cavity
    V    = max(0,P.Cavity.V(:,iC))+repmat([VWL,VWR],[nt,1]); %2 midwall volumes(t)

    VS=TriSeg.V(:,i); YS= TriSeg.Y(:,i); % 1st estimate of [V,Y]
    VRef=mean(V(:)); % reference volume
    dv=0.01*VRef; dy=0.02*VRef^(1/3); % increments for d[Txy]/dVY

    [Tx0,Ty0]=VY2Txy(VS,YS,Am0,DADT,V); % tension Txy =fu(VY)
    [TxV,TyV]=VY2Txy(VS+dv,YS,Am0,DADT,V); % partial V derivative
    [TxY,TyY]=VY2Txy(VS,YS+dy,Am0,DADT,V); % partial Y derivative
    DTxX=(TxV-Tx0)/dv; DTyX=(TyV-Tx0)/dv; % Jacobian matrix inversion
    DTxY=(TxY-Tx0)/dy; DTyY=(TyY-Tx0)/dy;
    DET= DTxX.*DTyY-DTxY.*DTyX; % determinant
    % 1st iteration to solve TriSeg geometry VY
    dV=(-DTyY.*Tx0+DTxY.*Ty0)./DET;
    dY=(+DTyX.*Tx0-DTxX.*Ty0)./DET;
    VS=VS+dV;
    YS=YS+dY;
    Tau=TriSeg.Tau;
    TriSeg.VDot(:,i)= dV/Tau; % keep track of solution
    TriSeg.YDot(:,i)= dY/Tau;

    for j=1:2 % extra iterations for solution of TriSeg geometry
        [Tx0,Ty0]=VY2Txy(VS,YS,Am0,DADT,V);
        dV=(-DTyY.*Tx0+DTxY.*Ty0)./DET;
        dY=(+DTyX.*Tx0-DTxX.*Ty0)./DET;
        VS=VS+dV;
        YS=YS+dY;
    end
    
    % writing geometric data TriSeg
    TriSeg.YS(:,i)=YS; % final solution Rv-Sv-Lv junction radius
    TriSeg.VS(:,i)=VS; % volume of septal cap
    
    % writing wall data
    [Tx0,Ty0,Am,Cm,T]=VY2Txy(VS,YS,Am0,DADT,V); % solution TriSeg
    P.Wall.Am(:,iWall)= Am; % wall area
    P.Wall.Cm(:,iWall)= Cm; % wall curvature
    P.Wall.T(:,iWall )= T ; % wall tension
    P.Wall.pTrans(:,iWall)= 2*Cm.*T; % transmural pressure
    
    % Cavity impedance properties, needed to make node connection
    Vw= repmat([VWL,VWR],[nt,1]);
    Vm= V + Vw;
    Len= 2*Vm.^(1/3);
    A  = ( V + 0.1*Vw ) ./Len;
    P.Cavity.A(:,iC) = A; % cross-sectional area for valve inflow and outflow pressure
    DADT= P.Wall.DADT(:,iWall([1,3]));
    P.Cavity.Z(:,iCavity) = 0.2*sqrt(rhob*Len./abs(DADT))./A; % Compatibitlity with Tube

end

P.TriSeg=TriSeg;
end

function [Tx,Ty,Am,Cm,Tm]=VY2Txy(VS,YS,Am0,DADT,VLR)
% 1st order approximation of TriSeg according to J. Lumens et al.
% For a wall with zero-stress area Am0 and compliance DADT
% cap volume VS, junction radius YS and cavity volumes VLR=[VL,VR]
% Result: Summed axial and radial tension components [Tx,Ty] on junction
% for 3 walls: Am= midwall area, Cm= midwall curvature, Tm= wall tension
Vm= [VLR,VS]* [...
    -1     0     0
    0     0     1
    1     1     1];
Ym=[YS,YS,YS];

% Solving 3rd order polynomial
% Mathematica: Solve[x^3 + 3y^2x  - 2V == 0, x]
% Q= (V + Sqrt(V^2 + y^6))^(1/3);  x= Q - y^2/Q;
SignVm= sign(Vm); Vm=abs(Vm);
V     = (3/pi)*Vm;
Q     = (V + sqrt(V.^2 + Ym.^6)).^(1/3);
Xm    = SignVm .* ( Q - Ym.^2 ./ Q );

%calculate midwall area Am and curvature Cm=1/rm
X2    = Xm.^2; Y2= Ym.^2;
R2    = X2+Y2;
% Am    = pi*R2; % midwall cap area
Am    = max(Am0,pi*R2); % midwall cap area, buckling with T<0
Cm    = 2*Xm./R2; % midwall cap curvature

% calculation of tension T and components Tx, Ty
Tm=(Am-Am0)./DADT;
Sin= Ym.*Cm;
Cos= (Y2-X2)./R2;
Txi = Cos.*Tm; %
Tyi = Sin.*Tm;
TRef=sqrt(sum(Tm.^2,2)); 
Tx= sum(Txi,2)./TRef; % axial tension component
Ty= sum(Tyi,2)./TRef; % radial tension component
end

$#$ValveqDot.m#$#function ValveqDot
% function ValveqDot
% Node pressure differences -> valve flow acceleration qDot
% Currently, mitral valve (LaLv) and tricuspid valve (RaRv) close
% completely with backflow during diastole, still open to improvement.
% Theo Arts, Maastricht University, Oct 30, 2011

global P

iNodeProx=P.Valve.iNodeProx;
iNodeDist=P.Valve.iNodeDist;
nt=size(P.t,1); Col1=ones(nt,1);
AOpen = P.Valve.AOpen(Col1,:); % open valve cross-section
ALeak = P.Valve.ALeak(Col1,:); % closed valve cross-section

% Ws=P.Valve.AvWalls; Vs=P.Valve.AvValves;
Ws=[7 9]; Vs=[5 2]; % Ws=[]; Vs=[]; % empty arrays turns off papillary muscle function
T   = P.Wall.T(:,Ws); %wall tension related to pap. muscle
DADT= P.Wall.DADT(:,Ws); %wall stiffness
Am0 = P.Wall.Am0(:,Ws); %wall zero-stress area
Diast= tanh(100*max(0.001,T.*DADT./Am0-0.1).^2 ); % diastole->1.0
ALeak(:,Vs)=0.1*AOpen(:,Vs).*Diast; %ALeak=0.3*Diast*AOpen % No regurgitation due to PMs.


% Valve qDot
q     = P.Valve.q;
Len   = P.Valve.Len  ; % effective length of flow channel
rhob  = 1050         ; % density of blood
Dp    = P.Node.p(:,iNodeProx)-P.Node.p(:,iNodeDist); % pressure drop
iCavProx= P.Node.iCavity(P.Valve.iNodeProx); % Valve->prox Node->iCavity 
iCavDist= P.Node.iCavity(P.Valve.iNodeDist); % Valve->dist Node->iCavity
AProx = P.Cavity.A(:,iCavProx); % proximal area
ADist = P.Cavity.A(:,iCavDist); % distal area
AExt  = min(AProx,ADist); % minimum external orifice area, fu(t)
AOpenEff = min(AOpen,AExt); % open flow orifice area, fu(t)
ALeakEff = min(ALeak,AExt); % leak flow orifice area, fu(t)

% Slow valve closure to stabilize solution Diff.Eq.
Reverse  = double(AOpenEff<ALeakEff); % if valve acts backward
Normal  = (1-Reverse);
AFw= Normal.*AOpenEff+Reverse.*ALeakEff; 
ABw= Normal.*ALeakEff+Reverse.*AOpenEff;
APr= Normal.*AProx+Reverse.*ADist;
ADi= Normal.*ADist+Reverse.*AProx;
qV = (1-2*Reverse).* q;
DpV= (1-2*Reverse).*Dp;
Dp0= 20; % pressure [Pa]  as safety for zero division

x= 40.0*rhob*qV.*abs(qV)./(AFw.^2); % Factor ~ 1/closure time
y= DpV;
r= sqrt(x.^2+y.^2+Dp0^2);
yPos= double(y>0); % positive forward pressure
xPos= double(x>0); % positive forward flow
Closed= (1-xPos).*(1-yPos); % Closed for backward flow & pressure
Closing= xPos .*(1-yPos); % Closing phase by backward pressure
Open   = yPos; % Fully open if pressure forward
AClosing= sqrt(x./r).*(AFw-ABw)+ABw; % Soft closure described by
% Closure by a continuous function
A= Closed.*ABw + Open.*AFw + Closing.*AClosing;

% Bernouilli pressure drop
v1= qV./APr; v2= qV./A; v3= qV./ADi; % velocities
DpB= (0.5*rhob) * (1-2*Reverse) .* (...
    double(qV>0).*max(v2.^2-v1.^2,0) - double(qV<0).*max(v2.^2-v3.^2,0) );
L= 1.5*rhob*( Len(Col1,:)./A+ 0.5*(1./sqrt(APr)+1./sqrt(ADi))); % inertia
P.Valve.L=L; % inertia
P.Valve.qDot= (Dp-DpB)./L; % flow derivative

end

$#$Wall2Patch2Sarc.m#$#function Wall2Patch2Sarc
% function Wall2Patch2Sarc
% After multiple patch geometry has been solved, for walls and patches
% stresses and areas are calculated for output. No effect for further
% solution
% Theo Arts, Maastricht University, Oct 30, 2011

global P;

for iWall=1:P.Wall.n % in each wall tension T is transferred to the patches
    nPatch=P.Wall.nPatch(iWall);
    iPatch=P.Wall.iPatch(iWall)+(0:nPatch-1);
    P.Patch.T(:,iPatch)=P.Wall.T(:,repmat(iWall,[1,nPatch])); %each patch
end

Am= P.Patch.Am0 + P.Patch.T .* P.Patch.DADT; % Patch area
P.Patch.Am= Am;
P.Patch.Ef= 0.5*log(Am/SparseDiag(P.Patch.AmRef)); % Sarcomere strain

SarcEf2Sf % sarcomere mechanics
end

$#$
