# Supplementary material for: Fast Simulation of Mechanical Heterogeneity in the Electrically Asynchronous Heart Using the MultiPatch Module
Source: PLoS Comput Biol. 2015 Jul 23;11(7):e1004284. doi: 10.1371/journal.pcbi.1004284 (PMC4512705; doi:10.1371/journal.pcbi.1004284)
Supplement: S7 Text — Tools for use with CircAdapt (see S2 Text). (TXT) [file pcbi.1004284.s007.txt]

$#$ArtFlowEvents.m#$#function [tArtOpen, tArtClose, tArtMax, vArtMax, vArtMed]=ArtFlowEvents(P, ValveArt)

% Function definition
tCycle = P.General.tCycle;
ModC= @(ti) mod(ti,tCycle);
Dt= P.General.Dt;

% Arterial valve flow
q    = GetFt('Valve','q',ValveArt);
qDot = GetFt('Valve','qDot',ValveArt);
t    = (tCycle/length(q))*[0:length(q)-1]';

% Ventricular activation
C    = mean(P.Patch.C,2);
tAct = tCycle*mean(C)/max(C);

% Maximum flow velocity
qMax= max(q);
vArtMax= qMax/GetFt('Valve','AOpen',ValveArt); % peak flow velocity
Rg= find(q>0.85*qMax); tAux= t(Rg(1));
tArtMax= tZero(qDot,t,tAux); % time of maximum flow
tRg= ModRound(t(Rg)-tArtMax,tCycle);
M= [0*tRg+1,tRg,tRg.^2];
ab= M\q(Rg); % best quadratic fit
qMax= ab(1)-ab(2)^2/(4*ab(3));
tArtMax= tArtMax-0.5*ab(2)/ab(3); % improvement of peak time

% Opening valve extrapolation slope 10%-40% of max flow
Rg= find(0.20*qMax<q & q<0.7*qMax & qDot>0);
tRg= ModRound(t(Rg)-tArtMax,tCycle);
M= [0*tRg+1,tRg];
ab= M\q(Rg);
tArtOpen= ModC(tArtMax-ab(1)/ab(2));

% Closure valve
Rg= find(0.05*max(q)<q & q<0.6*max(q) & qDot<0);
tRg= ModRound(t(Rg)-tArtMax,tCycle);
M= [0*tRg+1,tRg];
ab= M\q(Rg);
tArtClose= ModC(tArtMax-ab(1)/ab(2));
tEj= ModC(tArtClose-tArtOpen);

% Median flow (velocity) during ejection
Rg2= find(q>0.1*qMax); %+++++++++++++++++
Aux= -sort(-q(Rg2));
n= tEj/(2*Dt); % half duration of ejection
n= max(1,min(length(Rg2)-2,n));
ni= floor(n); f= n-ni;
qArtMed= Aux(ni)+(Aux(ni+1)-Aux(ni))*f; % median flow
vArtMed= qArtMed/GetFt('Valve','AOpen',ValveArt); % median flow velocity

return

%==========================================================================
% Auxiliary functions 
%==========================================================================

function tZeroC= tZero(q,t,t0) %first sign change after t0
%q(t)= a signal array of a complete cycle
%t   = time array
%t0  = starting time moment (double)
%output=
n= length(t); T= (t(end)-t(1))*n/(n-1);
Signq= double(q>0);
ZeroCross= conv2([Signq(end);Signq],[+1;-1],'valid');
RgZero1= find(ZeroCross~= 0);
if isempty(RgZero1)
    tZeroC= 0;
else
    RgZero2= RgZero1+1;
    qp= [q(end);q]; tp= [-2*t(1)+t(2);t];
    q1= qp(RgZero1);q2= qp(RgZero2);
    di= q1./(q1-q2);
    tZeroX= tp(RgZero1)+di.*(tp(RgZero2)-tp(RgZero1));
    d= tZeroX-t0-floor((tZeroX-t0)/T)*T;
    Rg= find(d== min(d));
    tZeroC= tZeroX(Rg(1));
end
return

function tm= ModRound(t,T)
%modulus around zero value continuous (-0.5 -> 0 -> +0.5)
tm= t-round(t/T)*T;
return

$#$AvFlowEvents.m#$#function [tAvOpen, tAvClose, tAvDecay, vAvMaxE, vAvMaxA]=AvFlowEvents(P, ValveAv, tArtClose)

% Function definition
tCycle = P.General.tCycle;
ModC= @(ti) mod(ti,tCycle);
Dt= P.General.Dt;

% Atrioventricular valve flow
q    = GetFt('Valve','q',ValveAv);
qDot = GetFt('Valve','qDot',ValveAv);
t    = (tCycle/length(q))*[0:length(q)-1]';

% Atrial Activation
C= GetFt('Patch','C',P.Cavity.Name(GetFt('Valve','iNodeProx',ValveAv)));
CDot= GetFt('Patch','CDot',P.Cavity.Name(GetFt('Valve','iNodeProx',ValveAv)));
WA= C/max(C); % weight function of atrial contractility
%     tCR   = tZero(C-0.1*max(C),t,tLArtCloseM); %rise of atrial C
tCR= tZero(WA-0.1,t,tArtClose); %rise of atrial C
tCMax = tZero(CDot,t,tCR); % peak atrial activation time

% Atrioventricular valve flow
tSmear=0.04*tCycle; nSmear=tSmear/Dt; %slight smear of flow
qAv    = LowPass(q        ,nSmear);
qDot   = LowPass(qDot     ,nSmear);
qE1    = LowPass(q.*(1-WA),nSmear); %initial estimate E-Peak
qE1Dot = conv2([qE1(end);qE1;qE1(1)],[+0.5;0;-0.5],'valid')/Dt;

% Analysis of E-peak, timing of flow events
tAvClose= tZero(qAv-0.01*max(qAv),t,tCMax);
t1= tZero(qE1-0.2*max(qE1),t,tArtClose); % after mitral valve opening
tAvPeakE= tZero(qDot,t,t1); % E-peak flow
qAvMaxE = Ft(qE1,t,tAvPeakE); % early peak flow
t1= tZero(qE1-0.2*qAvMaxE,t,tArtClose); % after valve opening
t2= tZero(qE1-0.5*qAvMaxE,t,t1);
t3= tZero(qE1-0.8*qAvMaxE,t,t2);
tAvOpen = ModC(t1-0.33*ModC(t3-t1)); % valve opening
vAvMaxE = max(q(round(length(q)/2):end))/GetFt('Valve','AOpen',ValveAv); % E-peak velocity

% Diastasis moment, estimate tail of E-Peak
Diastasis= ( ModC(t-tAvPeakE)> 0 & ...
    ModC(t-tAvPeakE)<ModC(tCR-tAvPeakE) );
qDotMin= min(qE1Dot.*Diastasis); % maximum decaying slope in diastasis
RgDiast= find(qDotMin==qE1Dot.*Diastasis); RgDiast=RgDiast(1);
tDiast= t(RgDiast); qDiast=qAv(RgDiast); % time and flow at diastasis
tD=ModC(t-tDiast); tDMax= -1.4*qDiast/qDotMin; %1.4 correction
Rg= find( tD>0 & tD<tDMax );
qE=qAv; qE(Rg)= qDiast*(1-tD(Rg)/tDMax);
W0= ( ModC(t-tDiast-tDMax) < ModC(t-tAvClose) );
qE=qE.*(1-W0); %zero tail of qE

qE=min(qAv,qE); qA=qAv-qE; % estimate of E and A component
qADot= conv2([qA(end);qA;qA(1)],[+0.5;0;-0.5],'valid')/Dt;

tAvDecay  = ModC(tDiast+tDMax); % end of E-peak
tAvPeakA  = tZero(qADot,t,tCR+tSmear+0.01); % time of A-peak
qAvMaxA   = Ft(qAv,t,tAvPeakA); % Flow at A-Peak
vAvMaxA   = max(q(1:round(length(q)/2)))/GetFt('Valve','AOpen',ValveAv); %A-peak velocity

return

%==========================================================================
% Auxiliary functions 
%==========================================================================

function tZeroC= tZero(q,t,t0) %first sign change after t0
%q(t)= a signal array of a complete cycle
%t   = time array
%t0  = starting time moment (double)
%output=
n= length(t); T= (t(end)-t(1))*n/(n-1);
Signq= double(q>0);
ZeroCross= conv2([Signq(end);Signq],[+1;-1],'valid');
RgZero1= find(ZeroCross~= 0);
if isempty(RgZero1)
    tZeroC= 0;
else
    RgZero2= RgZero1+1;
    qp= [q(end);q]; tp= [-2*t(1)+t(2);t];
    q1= qp(RgZero1);q2= qp(RgZero2);
    di= q1./(q1-q2);
    tZeroX= tp(RgZero1)+di.*(tp(RgZero2)-tp(RgZero1));
    d= tZeroX-t0-floor((tZeroX-t0)/T)*T;
    Rg= find(d== min(d));
    tZeroC= tZeroX(Rg(1));
end
return

function ft0= Ft(f,t,t0) %interpolated function value at t= t0
f= [f(end);f;f(1)];
t= [2*t(1)-t(2);t;2*t(end)-t(end-1)];
ft0= interp1(t,f,t0);
return

function fOut=LowPass(fIn,nLf)
% nLf=wave length cuttoff
% makes function cyclic and smears with exp(-x2)
F1=fft(fIn);
n=length(fIn); w=[0:n-1]';
w0=n/nLf;
Filter=2*exp(-(w/w0).^2); Filter(1)=1;
fOut=real(ifft(F1.*Filter));
return

$#$CalculateSegmentalWork.m#$#function sarcWork = CalculateSegmentalWork

global P;

Ef = GetFt( 'Patch', 'Ef', 'All' );
Sf = GetFt( 'Patch', 'Sf', 'All' );
VWall = GetFt( 'Patch', 'VWall', 'All' );

sarcWork = zeros( length( Ef( 1, : ) ), 1 );

for i=1:length ( Ef( 1, : ) )
    sarcWork( i, 1 ) = -trapz( Ef( :, i ), Sf( :, i ) ) * VWall( i );
end

return

$#$OnsetQRS.m#$#function [OnsQRS]=OnsetQRS(P);

% Function definition
tCycle = P.General.tCycle;
ModC= @(ti) mod(ti,tCycle);

% Contractilities
CL    = sum([GetFt('Patch','C','Lv') GetFt('Patch','C','Sv') GetFt('Patch','C','Rv')],2);
CDotL = sum([GetFt('Patch','CDot','Lv') GetFt('Patch','CDot','Sv') GetFt('Patch','CDot','Rv')],2);
% Maximum contractilities
CMax= max(CL);

t    = (tCycle/length(CL))*[0:length(CL)-1]';

% Onset activation extrapolation slope 1%-30% of max contractility
tCLMax= t(find(CL == max(CL)));
%RgL= find(0.10*CMax<CL & CL<0.4*CMax & CDotL>0);
RgL= find(0.01*CMax<CL & CL<0.3*CMax & CDotL>0);
tRgL= ModRound(t(RgL)-tCLMax,tCycle);
ML= [0*tRgL+1,tRgL];
abL= ML\CL(RgL);
OnsActL= ModC(tCLMax-abL(1)/abL(2));

OnsQRS=OnsActL;

return


%==========================================================================
% Auxiliary functions 
%==========================================================================

function tm= ModRound(t,T);
%modulus around zero value continuous (-0.5 -> 0 -> +0.5)
tm= t-round(t/T)*T;
return

$#$ValveEvents.m#$#function [nVAvalveOp,nVAvalveCl,nAVvalveOp,nAVvalveCl] = ValveEvents(P,nREF,LR)

t           = (1:length(P.t))';
tCycle      = t(end);
ModC        = @(ti) mod(ti,length(t));
reref       = [nREF:length(t) 1:nREF-1];

if LR == 'L'
    ind     = 1;
elseif LR == 'R'
    ind     = 2;
end

VAvalve     = {'LvSyArt' 'RvPuArt'};
AVvalve     = {'LaLv' 'RaRv'};
Atr         = {'La1' 'Ra1'};

%% Ventriculoarterial valve flow
q_aux       = GetFt('Valve','q',VAvalve(ind));
q           = q_aux(reref,:);
qDot_aux    = GetFt('Valve','qDot',VAvalve(ind));
qDot        = qDot_aux(reref,:);

% nAVO and nAVC extrapolation slopes 10%-40% of max flow
qMax        = max(q);
nqMax       = find(q==qMax);
Rg          = find(0.10*qMax<q & q<0.4*qMax & qDot>0);
tRg         = ModRound(t(Rg)-nqMax,t(end));
M           = [0*tRg+1,tRg];
ab          = M\q(Rg);
nVAvalveOp  = round(ModC(nqMax-ab(1)/ab(2)));
Rg          = find(0.10*qMax<q & q<0.4*qMax & qDot<0);
tRg         = ModRound(t(Rg)-nqMax,t(end));
M           = [0*tRg+1,tRg];
ab          = M\q(Rg);
nVAvalveCl  = round(ModC(nqMax-ab(1)/ab(2)));

% figure; 
% subplot(3,1,1), plot(t,q,'b'), hold on, plot(t([nVAvalveOp,nVAvalveCl]),q([nVAvalveOp,nVAvalveCl]),'ob')
% subplot(3,1,2), plot(t,qDot,'b'), hold on, plot(t([nVAvalveOp,nVAvalveCl]),qDot([nVAvalveOp,nVAvalveCl]),'ob')

%% Atrioventricular valve flow
q_aux       = GetFt('Valve','q',AVvalve(ind));
q           = q_aux(reref,:);
qDot_aux    = GetFt('Valve','qDot',AVvalve(ind));
qDot        = qDot_aux(reref,:);

% Atrial Activation
C_aux       = GetFt('Patch','C',Atr(ind));
C           = C_aux(reref,:);
CDot_aux    = GetFt('Patch','CDot',Atr(ind));
CDot        = CDot_aux(reref,:);
WA          = C/max(C); % weight function of atrial contractility
tCR         = tZero(WA-0.1,t,nVAvalveCl); % rise of atrial C
tCMax       = tZero(CDot,t,tCR); % peak atrial activation time

% Atrioventricular valve flow
tSmear      = 0.02*tCycle; nSmear=tSmear; % no smear of flow
qAv         = LowPass(q        ,nSmear);
qDot        = LowPass(qDot     ,nSmear);
qE1         = LowPass(q.*(1-WA),nSmear); %initial estimate E-Peak

% Analysis of E-peak, timing of flow events
nAVvalveCl  = round(tZero(qAv-0.01*max(qAv),t,tCMax));
t1          = tZero(qE1-0.2*max(qE1),t,nVAvalveCl); % after mitral valve opening
tAvPeakE    = tZero(qDot,t,t1); % E-peak flow
qAvMaxE     = Ft(qE1,t,tAvPeakE); % early peak flow
t1          = tZero(qE1-0.2*qAvMaxE,t,nVAvalveCl); % after valve opening
t2          = tZero(qE1-0.5*qAvMaxE,t,t1);
t3          = tZero(qE1-0.8*qAvMaxE,t,t2);
nAVvalveOp  = round(ModC(t1-0.33*ModC(t3-t1))); % valve opening
% vAvMaxE     = max(q(round(length(q)/2):end))/GetFt('Valve','AOpen',ValveAv); % E-peak velocity

% subplot(3,1,1), plot(t,q,'r'), hold on, plot(t([nAVvalveOp,nAVvalveCl]),q([nAVvalveOp,nAVvalveCl]),'or')
% subplot(3,1,2), plot(t,qDot,'r'), hold on, plot(t([nAVvalveOp,nAVvalveCl]),qDot([nAVvalveOp,nAVvalveCl]),'or')

%%%% Auxiliary functions %%%%%%%%%%%%%%%%%%%%%%%%%%%%%%%%%%%%%%%%%%%%%%%%%%

function tm= ModRound(t,T)
%modulus around zero value continuous (-0.5 -> 0 -> +0.5)
tm= t-round(t/T)*T;
return

function tZeroC= tZero(q,t,t0) %first sign change after t0
%q(t)= a signal array of a complete cycle
%t   = time array
%t0  = starting time moment (double)
%output=
n= length(t); T= (t(end)-t(1))*n/(n-1);
Signq= double(q>0);
ZeroCross= conv2([Signq(end);Signq],[+1;-1],'valid');
RgZero1= find(ZeroCross~= 0);
if isempty(RgZero1)
    tZeroC= 0;
else
    RgZero2= RgZero1+1;
    qp= [q(end);q]; tp= [-2*t(1)+t(2);t];
    q1= qp(RgZero1);q2= qp(RgZero2);
    di= q1./(q1-q2);
    tZeroX= tp(RgZero1)+di.*(tp(RgZero2)-tp(RgZero1));
    d= tZeroX-t0-floor((tZeroX-t0)/T)*T;
    Rg= find(d== min(d));
    tZeroC= tZeroX(Rg(1));
end
return

function ft0= Ft(f,t,t0) %interpolated function value at t= t0
f= [f(end);f;f(1)];
t= [2*t(1)-t(2);t;2*t(end)-t(end-1)];
ft0= interp1(t,f,t0);
return

function fOut=LowPass(fIn,nLf)
% nLf=wave length cuttoff
% makes function cyclic and smears with exp(-x2)
F1=fft(fIn);
n=length(fIn); w=[0:n-1]';
w0=n/nLf;
Filter=2*exp(-(w/w0).^2); Filter(1)=1;
fOut=real(ifft(F1.*Filter));
return

$#$SteadyRunner.m#$#function SteadyRunner

global P;

stationary = 1;
counter  = 0;
while stationary > 0
    P.General.tEnd = P.t( end ) + 2 * P.General.DtSimulation;
    save P P;
    CircAdaptP;
    ErrVec = 1000 * log( P.Adapt.Out( end, : ) ./ P.Adapt.In( end, : ) );
    stationary = round( sqrt( mean( ErrVec .^ 2 ) ) )
    counter = counter + 1;
    if counter >= 200
        disp( 'Over 200 beats and not stable!' )
        break
    end
end

end

$#$CalculateEngineeringStrains.m#$#function [ engStrain, onsetIdx ] = CalculateEngineeringStrains( onsetTime )

global P;

originalTime = P.t - P.t( 1 );

onsetIdx = find( originalTime > onsetTime, 1, 'first' );
originalTime
onsetTime
sarcLength = P.Patch.Ls;
refSarcLength = sarcLength( onsetIdx, : );

extension = bsxfun( @rdivide, sarcLength, refSarcLength );

engStrain = 100 * ( extension - 1 );

end

$#$CalculateStrokeVolumes.m#$#function [ volumeChange, ejection, regurgitation ] = CalculateStrokeVolumes
%UNTITLED Summary of this function goes here
%   Detailed explanation goes here

global P;

cavityVolumes = GetFt( 'Cavity', 'V', { 'Lv', 'Rv' } );

volumeChange = max( cavityVolumes ) - min( cavityVolumes );

% Calculate flow volumes

aorticFlow = GetFt( 'Valve', 'q', 'LvSyArt' );
aorticEjectionIdxs = find( aorticFlow > 0 );
aorticForwardFlow = zeros( size( aorticFlow ) );
aorticForwardFlow( aorticEjectionIdxs ) = aorticFlow( aorticEjectionIdxs );

pulmonaryFlow = GetFt( 'Valve', 'q', 'RvPuArt' );
pulmonaryEjectionIdxs = find( pulmonaryFlow > 0 );
pulmonaryForwardFlow = zeros( size( pulmonaryFlow ) );
pulmonaryForwardFlow( pulmonaryEjectionIdxs ) = pulmonaryFlow( pulmonaryEjectionIdxs );

LvEjection = trapz( P.t, aorticForwardFlow );
RvEjection = trapz( P.t, pulmonaryForwardFlow );

ejection = [ LvEjection RvEjection ];

aorticRegurgitationIdxs = find( aorticFlow < 0 );
aorticBackwardFlow = zeros( size( aorticFlow ) );
aorticBackwardFlow( aorticRegurgitationIdxs ) = aorticFlow( aorticRegurgitationIdxs );

pulmonaryRegurgitationIdxs = find( pulmonaryFlow < 0 );
pulmonaryBackwardFlow = zeros( size( pulmonaryFlow ) );
pulmonaryBackwardFlow( pulmonaryRegurgitationIdxs ) = pulmonaryFlow( pulmonaryRegurgitationIdxs );

LvRegurgitation = trapz( P.t, aorticBackwardFlow );
RvRegurgitation = trapz( P.t, pulmonaryBackwardFlow );

regurgitation = [ LvRegurgitation RvRegurgitation ];

end

$#$
