# Supplementary material for: Fast Simulation of Mechanical Heterogeneity in the Electrically Asynchronous Heart Using the MultiPatch Module
Source: PLoS Comput Biol. 2015 Jul 23;11(7):e1004284. doi: 10.1371/journal.pcbi.1004284 (PMC4512705; doi:10.1371/journal.pcbi.1004284)
Supplement: S8 Text — Code for simulations in the paper and figure generation (see S2 Text). (TXT) [file pcbi.1004284.s008.txt]

$#$Adapt0PFixedAvDelay.m#$#function Adapt0PFixedAvDelay
%function Adapt0P;

global P
save PTemp P; %saves last intermediate solution

% 1st part like Adapt0P controls systemic blood pressure and flow
% by adjustment of circulatory blood volume and peripheral resistance
%
% Assessment of stationarity of flows
FlowVec=mean(P.Valve.q);
% test on presence of FlowVec with right size
if isfield(P.Adapt, 'FlowVec');
    FlowVecPrev= P.Adapt.FlowVec;
    if length(FlowVecPrev)~=length(FlowVec);
        FlowVecPrev= 0*FlowVec;
    end
else
    FlowVecPrev= 0*FlowVec;
end
% flow instationarity error
Errq= std(FlowVec-FlowVecPrev)/P.General.q0; % instationarity
iqSy= strmatch('SyVenRa',P.Valve.Name); % index systemic venous flow
ErrqSy= log(FlowVec(iqSy)/P.General.q0); %relative flow error
ErrFlow=sqrt(Errq.^2+ErrqSy.^2);
% display of normalized flow
P.Adapt.FlowVec= FlowVec;
str=[];
for i=1:6
    str= [str,' ',P.Valve.Name{i}];
end
disp(['Flow/q0: ',str]);
disp(num2str([FlowVec(1:6)/P.General.q0],'%11.4f'));
disp(['Relative FlowError 1000x= ',num2str(round(1000*ErrFlow))]);
% ---- End flow error calculation

if (Errq<0.4); % Adaptation only with sufficient stationarity

    % === recording stationarity variables before and after heart beat ====
    P.Adapt.In=[P.Adapt.In; P2StatVec('In')]; %record 1st sample of beat

    % ===== Pressure and flow control
    pMean= mean(GetFt('Cavity','p','SyArt'));
    qMean= mean(GetFt('Valve','q','SyVenRa'));
    Fac=0.5; %Feedback factor blood pressure control
    FacpControl= (pMean/P.General.p0)^Fac; % used for volume depletion     
    p0AV= GetFt('ArtVen','p0AV','Sy'); % Peripheral resistance control
    
    if P.General.PressFlowContr;%++++ yes/no pressure and flow control +++++++++++++++
        PutFt('ArtVen','p0AV','Sy',(p0AV/FacpControl)*(qMean/P.General.q0)^Fac);
        P.General.FacpControl=FacpControl;
    end

    % Estimate AV-delay
    %P.General.TauAv=0.1765*P.General.tCycle;
    
    P.Adapt.Out=[P.Adapt.Out; P2StatVec('Out') ]; %record last sample
    % for fast steady state procedure
end

if P.Adapt.Fast;
    if size(P.Adapt.Out,1)>1; % Escape if steady state is reached
        
        ErrVec= log( P.Adapt.Out(end,:)./P.Adapt.In(end,:) );
        disp(['Stationarity error= ',...
            num2str(round(1000*sqrt(mean(ErrVec .^2 ))))] );
        if sqrt(mean(ErrVec .^ 2 ))<0.001
            P.General.tEnd= P.General.tEnd-0.5*(P.General.tEnd-P.t(end));
        end
        %=== ERROR criterium on flow stationarity
        
        % === Faster Steady State
        if P.Adapt.Fast;
            Vec= SteadyStateP;
            StatVec2P(Vec); % sets new initial conditions to StrInOut-variables
        end
        
    end
end;

% get the initial condition for next beat, P is most compact information to
% start the simulation
P2SVar; % load physiologic data in record of state variables P.SVar
%SVarDot(0,P.SVar(end,:)',[]); % Compact P-structure

end

%===== Stationarity functions for Adapt0P =====
function Vec= P2StatVec(InOut) % vector of variables used for reaching stationarity
global P;
% VecV=GetFt('Cavity','V','All');
VecV=GetFt('Cavity','V',{'SyArt','SyVen','PuArt','PuVen','La','Ra'});
Facp=P.General.FacpControl;
p0AVSy=GetFt('ArtVen','p0AV','Sy');
if strmatch(InOut,'In')
    Vec=[VecV(1,:),Facp,p0AVSy];
else
    Vec=[VecV(end,:),Facp,p0AVSy];
end
end

function StatVec2P(Vec) % Inverse of P2StatPar
% fills values at the end
global P;
PutFt('Cavity','V',{'SyArt','SyVen','PuArt','PuVen','La','Ra'},Vec(1:6));
P.General.FacpControl=Vec(end-1);
PutFt('ArtVen','p0AV','Sy',Vec(end));
end

$#$AdaptionProtocols.m#$#% Assumes a P structure has already been set.

% Get the heart rate and systemic flow from the P structure
basicCycleTime = P.General.tCycle;
basicFlow = P.General.q0;
save P P;
% Run to steady state (rest)

SteadyRunner;

% Save the state before adaption begins

save Results/P_SteadyStateBeforeAdaption.mat P

% Adaption at rest

P.Adapt.FunctionName = 'AdaptRestP';
P.General.DtSimulation =50 * P.General.tCycle;
P.General.tEnd = P.t( end ) + P.General.DtSimulation;
save P P

CircAdaptP;

% Set parameters for exercise

P.Adapt.FunctionName = 'Adapt0P';
P.General.tCycle = 0.5 * basicCycleTime;
P.General.q0 = 3 * basicFlow;
P.General.DtSimulation = 30 * P.General.tCycle; 
save P P
% Run to steady state (rest)

CircAdaptP;

% Adaption at exercise

P.Adapt.FunctionName = 'AdaptExcP';
P.General.DtSimulation = 100 * P.General.tCycle;
P.General.tEnd = P.t( end ) + P.General.DtSimulation;
save P P

CircAdaptP;

% Set parameters for rest

P.Adapt.FunctionName = 'Adapt0P';
P.General.tCycle = basicCycleTime;
P.General.q0 = basicFlow;
P.General.DtSimulation = 30 * P.General.tCycle; 
save P P
% Run to steady state (rest)

CircAdaptP;

P.General.DtSimulation = 2 * P.General.tCycle;

% Save the state after adaption

save P_SteadyStateAfterAdaption.mat P

$#$AnalysePrinzen1999.m#$#%% Setup

addpath ../CircAdapt/
addpath ../Tools

mainFigHandle = figure( 'Units', 'Normalized', 'OuterPosition', [ 0 0 1 1 ], 'Color', 'w' );
rvStrainFigHandle = figure( 'Units', 'Normalized', 'OuterPosition', [ 0 0 1 1 ], 'Color', 'w' );
stressStrainFigHandle = figure( 'Units', 'Normalized', 'OuterPosition', [ 0 0 1 1 ], 'Color', 'w' );

hold on

plotWidth = 0.07;
plotHeight = 0.15;

plotOffSetLeft = 0.03;
plotOffSetBottom = 0.3;

gapWidth = 0.01;
gapHeight = 0.07;

minStrain = -0.2;
maxStrain = 0.2;

minNaturalStrain = 0.5;
maxNaturalStrain = 1.5;

minStress = 0;
maxStress = 60;

earlyWindowOffsetRaPacing = 40;
lateWindowOffsetRaPacing = 50;

earlyWindowOffsetRvPacing = 120;
lateWindowOffsetRvPacing = -20;

earlyWindowOffsetLvPacing = 120;
lateWindowOffsetLvPacing = -20;

%% RA Pacing

load Results/PSteadyPrinzenJaccPaperRaPacing.mat

time = 1000 * ( P.t - P.t( 1 ) );

lvIdxs = [ 12 11 3 : 10 14 13 ];
rvIdxs = 15 : 19;

numPatches = length( lvIdxs );
numRvPatches = length( rvIdxs );

RaPacingShortening = zeros( numPatches, 1 );
RaPacingLengthening = zeros( numPatches, 1 );

[ aorticOpening, aorticClosure, ~, ~, ~ ] = ArtFlowEvents( P, 'LvSyArt' );

openingIdx = find( time > 1000 * aorticOpening - earlyWindowOffsetRaPacing, 1, 'first' );
closingIdx = find( time > 1000 * aorticClosure + lateWindowOffsetRaPacing, 1, 'first' );

[engStrain, ~ ] = CalculateEngineeringStrains( aorticOpening - earlyWindowOffsetRaPacing );
engStrain  = engStrain / 100;

figure( mainFigHandle );

for i = 1 : numPatches

    subplot( 'position', [ plotOffSetLeft + ( i - 1 ) * ( gapWidth + plotWidth ) plotOffSetBottom + 2 * ( gapHeight + plotHeight ) plotWidth plotHeight ] )
    idx = lvIdxs( i );
    hold on
    plot( time( 1 : openingIdx - 1 ), engStrain(  1 : openingIdx - 1 , idx ), '-', 'Color', [ 0.7 0.7 0.7 ], 'LineWidth', 3.0 )
    plot( time( openingIdx : closingIdx - 1 ), engStrain( openingIdx : closingIdx - 1 , idx ), 'k-', 'LineWidth', 4.0 )
    plot( time( closingIdx : end ), engStrain( closingIdx : end , idx ), '-', 'Color', [ 0.7 0.7 0.7 ], 'LineWidth', 3.0 )
    ylim( [ minStrain maxStrain ] )
    xlim( [ 0 time( end ) - time( 1 ) ] )
    % Calculate the summary of the strain pattern
    startEjectionIdx = find( time > 1000 * aorticOpening, 1, 'first' );
    endEjectionIdx   = find( time > 1000 * aorticClosure, 1, 'first' );
    % shortening during ejection
    strainDuringEjection = engStrain( startEjectionIdx : endEjectionIdx, idx );
    [ maxEjectionStrain, maxEjectionStrainIdx ] = max( strainDuringEjection );
    [ minEjectionStrain, minEjectionStrainIdx ] = min( strainDuringEjection( maxEjectionStrainIdx : end ) );

    shorteningDuringEjection = maxEjectionStrain - minEjectionStrain;
    lShort = line( [ time( minEjectionStrainIdx + maxEjectionStrainIdx + startEjectionIdx - 1 ) time( minEjectionStrainIdx + maxEjectionStrainIdx + startEjectionIdx - 1 ) ], [ minEjectionStrain maxEjectionStrain ] );
    set( lShort, 'Color', 'b', 'LineWidth', 4, 'LineStyle', '-' );
    lToMaxPoint = line( [ time( minEjectionStrainIdx + maxEjectionStrainIdx + startEjectionIdx - 1 ) time( maxEjectionStrainIdx + startEjectionIdx - 1 ) ], [ maxEjectionStrain maxEjectionStrain ] );
    set( lToMaxPoint, 'Color', 'k', 'LineWidth', 2, 'LineStyle', '-' );  
    
    % stretch after initial shortening.
    endEjectionIdxForStretch   = find( time > 1000 * aorticClosure, 1, 'first' ) - 20;
    strainBeforeEjectionEnds = engStrain( 1 : endEjectionIdxForStretch, idx );
    differences = diff( strainBeforeEjectionEnds );
    % initial shortening:
    firstShorteningIdx = find( differences < -1e-4 , 1, 'first' );
    % first stretch after initial shortening:
    lengtheningIdxs = find( differences( firstShorteningIdx : end ) > 1e-4 ) + firstShorteningIdx - 1;
    if isempty( lengtheningIdxs )
        lengtheningDuringEjection = 0;
    else
        [ minLengtheningRegion, minLengtheningRegionIdx ] = min( strainBeforeEjectionEnds( lengtheningIdxs ) );
        [ maxLengtheningRegion, maxLengtheningRegionIdx ] = max( strainBeforeEjectionEnds( lengtheningIdxs ) );
        lengtheningDuringEjection = maxLengtheningRegion - minLengtheningRegion;
        lStretch = line( [ time( lengtheningIdxs( maxLengtheningRegionIdx ) ) time( lengtheningIdxs( maxLengtheningRegionIdx )  ) ], [ minLengtheningRegion maxLengtheningRegion ] );
        set( lStretch, 'Color', 'r', 'LineWidth', 4, 'LineStyle', '-' );
        lToMinPoint = line( [ time( lengtheningIdxs( minLengtheningRegionIdx ) ) time( lengtheningIdxs( maxLengtheningRegionIdx )  ) ], [ minLengtheningRegion minLengtheningRegion ] );
        set( lToMinPoint, 'Color', 'k', 'LineWidth', 2, 'LineStyle', '-' );
    end
    RaPacingShortening( i ) = shorteningDuringEjection;
    RaPacingLengthening( i ) = lengtheningDuringEjection;
    
    % Aortic valve
    if ( i == 1 || i == round( ( numPatches + 1 ) / 2 ) )
        l3 = line( [ 1000 * aorticOpening 1000 * aorticOpening ], [ minStrain maxStrain ] );
        set( l3, 'Color', 'k', 'LineWidth', 2, 'LineStyle', '-' );
        l4 = line( [ 1000 * aorticClosure 1000 * aorticClosure ], [ minStrain maxStrain ] );
        set( l4, 'Color', 'k', 'LineWidth', 2, 'LineStyle', '-' );
    end   

    ylim( [ minStrain maxStrain ] )
    xlim( [ 0 time( end ) - time( 1 ) ] )
    r = rectangle( 'position', [ 1000 * aorticOpening minStrain + 0.003 1000 * ( aorticClosure - aorticOpening ) maxStrain - minStrain - 0.003 ] );
    set( r, 'FaceColor', [ 0.9 0.9 0.9 ] );
    set( r, 'EdgeColor', [ 0.9 0.9 0.9 ] );
    uistack( r, 'down', 10 )
    
    shortTxt = text( time( minEjectionStrainIdx + maxEjectionStrainIdx + startEjectionIdx - 1 ), maxEjectionStrain + 0.03, num2str( shorteningDuringEjection, '%1.3f' ), 'Color', 'blue', 'HorizontalAlignment', 'Center' );
    if abs( lengtheningDuringEjection ) > 1e-6
        lengthTxt = text( time( lengtheningIdxs( maxLengtheningRegionIdx ) ), minLengtheningRegion - 0.03, num2str( lengtheningDuringEjection, '%1.3f' ), 'Color', 'red', 'HorizontalAlignment', 'Center' );
    end
    
    set(gca, 'XTick', [ 0 800 ] );
    set( gca, 'YTickLabel', [] );
    set( gca, 'XTickLabel', [] );
    
    hold off

    set( gca, 'FontSize', 20 );
    set( gca, 'LineWidth', 2.0 );
end

figure( rvStrainFigHandle );

for i = 1 : numRvPatches

    subplot( 'position', [ plotOffSetLeft + ( i - 1 ) * ( gapWidth + plotWidth ) plotOffSetBottom + 2 * ( gapHeight + plotHeight ) plotWidth plotHeight ] )
    idx = rvIdxs( i );
    hold on
    plot( time( 1 : openingIdx - 1 ), engStrain(  1 : openingIdx - 1 , idx ), '-', 'Color', [ 0.7 0.7 0.7 ], 'LineWidth', 3.0 )
    plot( time( openingIdx : closingIdx - 1 ), engStrain( openingIdx : closingIdx - 1 , idx ), 'k-', 'LineWidth', 4.0 )
    plot( time( closingIdx : end ), engStrain( closingIdx : end , idx ), '-', 'Color', [ 0.7 0.7 0.7 ], 'LineWidth', 3.0 )
    ylim( [ minStrain maxStrain ] )
    xlim( [ 0 time( end ) - time( 1 ) ] )
    
    % Aortic valve
    if ( i == 1 || i == round( ( numPatches + 1 ) / 2 ) )
        l3 = line( [ 1000 * aorticOpening 1000 * aorticOpening ], [ minStrain maxStrain ] );
        set( l3, 'Color', 'k', 'LineWidth', 2, 'LineStyle', '-' );
        l4 = line( [ 1000 * aorticClosure 1000 * aorticClosure ], [ minStrain maxStrain ] );
        set( l4, 'Color', 'k', 'LineWidth', 2, 'LineStyle', '-' );
    end
    
    ylim( [ minStrain maxStrain ] )
    xlim( [ 0 time( end ) - time( 1 ) ] )
    
    set(gca, 'XTick', [ 0 800 ] );
    
    set( gca, 'YTickLabel', [] );
    set( gca, 'XTickLabel', [] );
    
    hold off

    set( gca, 'FontSize', 20 );
    set( gca, 'LineWidth', 2.0 );

end

% Now plot stress - strain loops

ef = GetFt( 'Patch', 'Ef', 'All' );
sf = GetFt( 'Patch', 'Sf', 'All' );
sf = sf / 1000; % kPa

figure( stressStrainFigHandle );

% Calculate Ls and stress as in Prinzen et al 1999:

lvPressure = GetFt( 'Cavity', 'p', 'Lv' );
lvCavityVolume = GetFt( 'Cavity', 'V', 'Lv' );
lvWallVolume = sum( GetFt( 'Wall', 'VWall', { 'Lv', 'Sv' } ) );
Ls = P.Patch.Ls; 

LedL0 = ( 1 + 3 * ( lvCavityVolume( closingIdx ) / lvWallVolume ) ) .^( 1 / 3 );
LLed = bsxfun( @rdivide, Ls, Ls( closingIdx, : ) ) ;
LL0 = bsxfun( @rdivide, LLed, LedL0 ) ;

stress = bsxfun( @times, bsxfun( @times, LL0 , lvPressure ) , ( 1 + 3 * ( lvCavityVolume / lvWallVolume ) ) ) .^ (2 /3 );

for i = 1 : numPatches

    subplot( 'position', [ plotOffSetLeft + ( i - 1 ) * ( gapWidth + plotWidth ) plotOffSetBottom + 2 * ( gapHeight + plotHeight ) plotWidth plotHeight ] )
    idx = lvIdxs( i );
    hold on
    plot( ef( 1 : openingIdx - 1, idx ), sf(  1 : openingIdx - 1 , idx ), '-', 'Color', [ 0.7 0.7 0.7 ], 'LineWidth', 3.0 )
    plot( ef( closingIdx : end, idx ), sf( closingIdx : end , idx ), '-', 'Color', [ 0.7 0.7 0.7 ], 'LineWidth', 3.0 )
    plot( ef( openingIdx : closingIdx - 1, idx ), sf( openingIdx : closingIdx - 1 , idx ), 'k-', 'LineWidth', 4.0 )
    ylim( [ minStress maxStress ] )
    xlim( [ minStrain maxStrain ] )
    
    set(gca, 'XTick', [ minStrain maxStrain] );
    
    set( gca, 'YTickLabel', [] );
    set( gca, 'XTickLabel', [] );
    
    hold off

    set( gca, 'FontSize', 20 );
    set( gca, 'LineWidth', 2.0 );

end

% Calculate mechanical activation times:
[ ~, I ] = max( engStrain( openingIdx : closingIdx , lvIdxs ) );
mechActTimes = time( I )';

actEntries = unique( mechActTimes );
numPtsAtEntry = hist( mechActTimes, actEntries );
RaCdf = cumsum( numPtsAtEntry ) / length( mechActTimes );

cdfFig = figure; 
plot( [ actEntries 150 ], [ RaCdf 1 ], 'k-*', 'LineWidth', 2.0, 'MarkerSize', 10.0 )
xlim( [ 0 150 ] );
box off
set( gca, 'LineWidth', 2.0 )

disp( 'RA pacing' )
[ volumeChange, ~, ~ ] = CalculateStrokeVolumes;
lvCavityPressure = GetFt( 'Node', 'p', 'Lv' );
lvCavityVolume = GetFt( 'Cavity', 'V', 'Lv' );
rvCavityPressure = GetFt( 'Node', 'p', 'Rv' );
rvCavityVolume = GetFt( 'Cavity', 'V', 'Rv' );

disp( [ 'Peak LV systolic pressure: ' num2str( max( lvCavityPressure ) * 7.5 / 1000 ) ] )
disp( [ 'LV End diastolic pressure: ' num2str( lvCavityPressure( 90 ) * 7.5 / 1000) ] )
disp( [ 'LV Stroke volume: ' num2str( volumeChange( 1 ) * 1e6 )  ] )
disp( [ 'LV End diastolic volume: ' num2str( lvCavityVolume( 90 ) * 1e6 ) ] )

disp( [ 'Peak RV systolic pressure: ' num2str( max( rvCavityPressure ) * 7.5 / 1000 ) ] )
disp( [ 'RV End diastolic pressure: ' num2str( rvCavityPressure( 90 ) * 7.5 / 1000) ] )
disp( [ 'RV Stroke volume: ' num2str( volumeChange( 2 ) * 1e6 )  ] )
disp( [ 'RV End diastolic volume: ' num2str( rvCavityVolume( 90 ) * 1e6 ) ] )

    
%% RV Pacing 

figure( mainFigHandle );

load Results/PSteadyPrinzenJaccPaperRvApexPacing.mat

time = 1000 * ( P.t - P.t( 1 ) );

lvIdxs = [ 12 11 3 : 10 14 13 ];
rvIdxs = 15 : 19;

numPatches = length( lvIdxs );
numRvPatches = length( rvIdxs );

RvApexPacingShortening = zeros( numPatches, 1 );
RvApexPacingLengthening = zeros( numPatches, 1 );

[ aorticOpening, aorticClosure, ~, ~, ~ ] = ArtFlowEvents( P, 'LvSyArt' );

openingIdx = find( time > 1000 * aorticOpening - earlyWindowOffsetRvPacing, 1, 'first' );
closingIdx = find( time > 1000 * aorticClosure + lateWindowOffsetRvPacing, 1, 'first' );

[engStrain, ~ ] = CalculateEngineeringStrains( aorticOpening - earlyWindowOffsetRvPacing );
engStrain  = engStrain / 100;

for i = 1 : numPatches

    subplot( 'position', [ plotOffSetLeft + ( i - 1 ) * ( gapWidth + plotWidth ) plotOffSetBottom + ( gapHeight + plotHeight ) plotWidth plotHeight ] )
    idx = lvIdxs( i );
    hold on
    plot( time( 1 : openingIdx - 1 ), engStrain(  1 : openingIdx - 1 , idx ), '-', 'Color', [ 0.7 0.7 0.7 ], 'LineWidth', 3.0 )
    plot( time( openingIdx : closingIdx - 1 ), engStrain( openingIdx : closingIdx - 1 , idx ), 'k-', 'LineWidth', 4.0 )
    plot( time( closingIdx : end ), engStrain( closingIdx : end , idx ), '-', 'Color', [ 0.7 0.7 0.7 ], 'LineWidth', 3.0 )
    ylim( [ minStrain maxStrain ] )
    xlim( [ 0 time( end ) - time( 1 ) ] )
    % Calculate the summary of the strain pattern
    startEjectionIdx = find( time > 1000 * aorticOpening, 1, 'first' );
    endEjectionIdx   = find( time > 1000 * aorticClosure, 1, 'first' );
    % shortening during ejection
    strainDuringEjection = engStrain( startEjectionIdx : endEjectionIdx, idx );
    [ maxEjectionStrain, maxEjectionStrainIdx ] = max( strainDuringEjection );
    [ minEjectionStrain, minEjectionStrainIdx ] = min( strainDuringEjection( maxEjectionStrainIdx : end ) );

    shorteningDuringEjection = maxEjectionStrain - minEjectionStrain;
    lShort = line( [ time( minEjectionStrainIdx + maxEjectionStrainIdx + startEjectionIdx - 1 ) time( minEjectionStrainIdx + maxEjectionStrainIdx + startEjectionIdx - 1 ) ], [ minEjectionStrain maxEjectionStrain ] );
    set( lShort, 'Color', 'b', 'LineWidth', 4, 'LineStyle', '-' );  
    lToMaxPoint = line( [ time( minEjectionStrainIdx + maxEjectionStrainIdx + startEjectionIdx - 1 ) time( maxEjectionStrainIdx + startEjectionIdx - 1 ) ], [ maxEjectionStrain maxEjectionStrain ] );
    set( lToMaxPoint, 'Color', 'k', 'LineWidth', 2, 'LineStyle', '-' );  
    
    % stretch after initial shortening.
    endEjectionIdxForStretch   = find( time > 1000 * aorticClosure, 1, 'first' ) - 20;
    strainBeforeEjectionEnds = engStrain( 1 : endEjectionIdxForStretch, idx );
    differences = diff( strainBeforeEjectionEnds );
    % initial shortening:
    firstShorteningIdx = find( differences < -1e-4 , 1, 'first' );
    % first stretch after initial shortening:
    lengtheningIdxs = find( differences( firstShorteningIdx : end ) > 1e-4 ) + firstShorteningIdx - 1;
    if isempty( lengtheningIdxs )
        lengtheningDuringEjection = 0;
    else
        [ minLengtheningRegion, minLengtheningRegionIdx ] = min( strainBeforeEjectionEnds( lengtheningIdxs ) );
        [ maxLengtheningRegion, maxLengtheningRegionIdx ] = max( strainBeforeEjectionEnds( lengtheningIdxs ) );
        lengtheningDuringEjection = maxLengtheningRegion - minLengtheningRegion;
        lStretch = line( [ time( lengtheningIdxs( maxLengtheningRegionIdx ) ) time( lengtheningIdxs( maxLengtheningRegionIdx )  ) ], [ minLengtheningRegion maxLengtheningRegion ] );
        set( lStretch, 'Color', 'r', 'LineWidth', 4, 'LineStyle', '-' );
        lToMinPoint = line( [ time( lengtheningIdxs( minLengtheningRegionIdx ) ) time( lengtheningIdxs( maxLengtheningRegionIdx )  ) ], [ minLengtheningRegion minLengtheningRegion ] );
        set( lToMinPoint, 'Color', 'k', 'LineWidth', 2, 'LineStyle', '-' );
    end
    
    RvApexPacingShortening( i ) = shorteningDuringEjection;
    RvApexPacingLengthening( i ) = lengtheningDuringEjection;
    
    % Aortic valve
    if ( i == 1 || i == round( ( numPatches + 1 ) / 2 ) )
        l3 = line( [ 1000 * aorticOpening 1000 * aorticOpening ], [ minStrain maxStrain ] );
        set( l3, 'Color', 'k', 'LineWidth', 2, 'LineStyle', '-' );
        l4 = line( [ 1000 * aorticClosure 1000 * aorticClosure ], [ minStrain maxStrain ] );
        set( l4, 'Color', 'k', 'LineWidth', 2, 'LineStyle', '-' );
    end   

    ylim( [ minStrain maxStrain ] )
    xlim( [ 0 time( end ) - time( 1 ) ] )
    r = rectangle( 'position', [ 1000 * aorticOpening minStrain + 0.003 1000 * ( aorticClosure - aorticOpening ) maxStrain - minStrain - 0.003 ] );
    set( r, 'FaceColor', [ 0.9 0.9 0.9 ] );
    set( r, 'EdgeColor', [ 0.9 0.9 0.9 ] );
    uistack( r, 'down', 10 )
    
    shortTxt = text( time( minEjectionStrainIdx + maxEjectionStrainIdx + startEjectionIdx - 1 ), maxEjectionStrain + 0.03, num2str( shorteningDuringEjection, '%1.3f' ), 'Color', 'blue', 'HorizontalAlignment', 'Center' );
    if abs( lengtheningDuringEjection ) > 1e-6
        lengthTxt = text( time( lengtheningIdxs( maxLengtheningRegionIdx ) ), minLengtheningRegion - 0.03, num2str( lengtheningDuringEjection, '%1.3f' ), 'Color', 'red', 'HorizontalAlignment', 'Center' ); 
    end
    
    set(gca, 'XTick', [ 0 800 ] );
    set( gca, 'YTickLabel', [] );
    set( gca, 'XTickLabel', [] );
    
    hold off

    set( gca, 'FontSize', 20 );
    set( gca, 'LineWidth', 2.0 );

end

figure( rvStrainFigHandle );

for i = 1 : numRvPatches

    subplot( 'position', [ plotOffSetLeft + ( i - 1 ) * ( gapWidth + plotWidth ) plotOffSetBottom + ( gapHeight + plotHeight ) plotWidth plotHeight ] )
    idx = rvIdxs( i );
    hold on
    plot( time( 1 : openingIdx - 1 ), engStrain(  1 : openingIdx - 1 , idx ), '-', 'Color', [ 0.7 0.7 0.7 ], 'LineWidth', 3.0 )
    plot( time( openingIdx : closingIdx - 1 ), engStrain( openingIdx : closingIdx - 1 , idx ), 'k-', 'LineWidth', 4.0 )
    plot( time( closingIdx : end ), engStrain( closingIdx : end , idx ), '-', 'Color', [ 0.7 0.7 0.7 ], 'LineWidth', 3.0 )
    ylim( [ minStrain maxStrain ] )
    xlim( [ 0 time( end ) - time( 1 ) ] )
    
    % Aortic valve
    if ( i == 1 || i == round( ( numPatches + 1 ) / 2 ) )
        l3 = line( [ 1000 * aorticOpening 1000 * aorticOpening ], [ minStrain maxStrain ] );
        set( l3, 'Color', 'k', 'LineWidth', 2, 'LineStyle', '-' );
        l4 = line( [ 1000 * aorticClosure 1000 * aorticClosure ], [ minStrain maxStrain ] );
        set( l4, 'Color', 'k', 'LineWidth', 2, 'LineStyle', '-' );
    end
    
    ylim( [ minStrain maxStrain ] )
    xlim( [ 0 time( end ) - time( 1 ) ] )
    
    set(gca, 'XTick', [ 0 800 ] );
    
    set( gca, 'YTickLabel', [] );
    set( gca, 'XTickLabel', [] );
    
    hold off
    if i == 1
        yLab = ylabel( 'Strain' );
        set( yLab, 'FontSize', 20);
    end
    set( gca, 'FontSize', 20 );
    set( gca, 'LineWidth', 2.0 );

end

% Now plot stress - strain loops

ef = GetFt( 'Patch', 'Ef', 'All' );
sf = GetFt( 'Patch', 'Sf', 'All' );
sf = sf / 1000; % kPa

figure( stressStrainFigHandle );

% Calculate Ls and stress as in Prinzen et al 1999:

lvPressure = GetFt( 'Node', 'p', 'Lv' );
lvCavityVolume = GetFt( 'Cavity', 'V', 'Lv' );
lvWallVolume = sum( GetFt( 'Wall', 'VWall', { 'Lv', 'Sv' } ) );
Ls = P.Patch.Ls; 

LedL0 = ( 1 + 3 * ( lvCavityVolume( closingIdx ) / lvWallVolume ) ) .^( 1 / 3 );
LLed = bsxfun( @rdivide, Ls, Ls( closingIdx, : ) ) ;
LL0 = bsxfun( @rdivide, LLed, LedL0 ) ;

stress = bsxfun( @times, bsxfun( @times, LL0 , lvPressure ) , ( 1 + 3 * ( lvCavityVolume / lvWallVolume ) ) ) .^ (2 /3 );

for i = 1 : numPatches

    subplot( 'position', [ plotOffSetLeft + ( i - 1 ) * ( gapWidth + plotWidth ) plotOffSetBottom + ( gapHeight + plotHeight ) plotWidth plotHeight ] )
    idx = lvIdxs( i );
    hold on
    plot( ef( 1 : openingIdx - 1, idx ), sf(  1 : openingIdx - 1 , idx ), '-', 'Color', [ 0.7 0.7 0.7 ], 'LineWidth', 3.0 )
    plot( ef( closingIdx : end, idx ), sf( closingIdx : end , idx ), '-', 'Color', [ 0.7 0.7 0.7 ], 'LineWidth', 3.0 )
    plot( ef( openingIdx : closingIdx - 1, idx ), sf( openingIdx : closingIdx - 1 , idx ), 'k-', 'LineWidth', 4.0 )
    
    ylim( [ minStress maxStress ] )
    xlim( [ minStrain maxStrain ] )
         
    set(gca, 'XTick', [ minStrain maxStrain] );
    
    set( gca, 'YTickLabel', [] );
    set( gca, 'XTickLabel', [] );
    
    hold off

    set( gca, 'FontSize', 20 );
    set( gca, 'LineWidth', 2.0 );

end

% Calculate mechanical activation times:
[ ~, I ] = max( engStrain( openingIdx : closingIdx , lvIdxs ) );
mechActTimes = time( I )';

actEntries = unique( mechActTimes );
numPtsAtEntry = hist( mechActTimes, actEntries );
RvApexCdf = cumsum( numPtsAtEntry ) / length( mechActTimes );

figure( cdfFig ); 
hold on
plot( [ actEntries 150 ], [ RvApexCdf 1 ], 'k-o', 'LineWidth', 2.0, 'MarkerSize', 10.0 )
hold off

disp( 'RV apex pacing' )
[ volumeChange, ~, ~ ] = CalculateStrokeVolumes;
lvCavityPressure = GetFt( 'Node', 'p', 'Lv' );
lvCavityVolume = GetFt( 'Cavity', 'V', 'Lv' );
rvCavityPressure = GetFt( 'Node', 'p', 'Rv' );
rvCavityVolume = GetFt( 'Cavity', 'V', 'Rv' );

disp( [ 'Peak LV systolic pressure: ' num2str( max( lvCavityPressure ) * 7.5 / 1000 ) ] )
disp( [ 'LV End diastolic pressure: ' num2str( lvCavityPressure( 1 ) * 7.5 / 1000) ] )
disp( [ 'LV Stroke volume: ' num2str( volumeChange( 1 ) * 1e6 )  ] )
disp( [ 'LV End diastolic volume: ' num2str( lvCavityVolume( 20 ) * 1e6 ) ] )

disp( [ 'Peak RV systolic pressure: ' num2str( max( rvCavityPressure ) * 7.5 / 1000 ) ] )
disp( [ 'RV End diastolic pressure: ' num2str( rvCavityPressure( 20 ) * 7.5 / 1000) ] )
disp( [ 'RV Stroke volume: ' num2str( volumeChange( 2 ) * 1e6 )  ] )
disp( [ 'RV End diastolic volume: ' num2str( rvCavityVolume( 20 ) * 1e6 ) ] )


%% LV Pacing

figure( mainFigHandle );

load Results/PSteadyPrinzenJaccPaperLvBasePacing.mat

time = 1000 * ( P.t - P.t( 1 ) );

lvIdxs = [ 12 11 3 : 10 14 13 ];
rvIdxs = 15 : 19;

numPatches = length( lvIdxs );
numRvPatches = length( rvIdxs );

LvBasePacingShortening = zeros( numPatches, 1 );
LvBasePacingLengthening = zeros( numPatches, 1 );

[engStrain, ~ ] = CalculateEngineeringStrains( aorticOpening - earlyWindowOffsetLvPacing );
engStrain  = engStrain / 100;

[ aorticOpening, aorticClosure, ~, ~, ~ ] = ArtFlowEvents( P, 'LvSyArt' );

openingIdx = find( time > 1000 * aorticOpening - earlyWindowOffsetLvPacing, 1, 'first' );
closingIdx = find( time > 1000 * aorticClosure + lateWindowOffsetLvPacing, 1, 'first' );

for i = 1 : numPatches

    subplot( 'position', [ plotOffSetLeft + ( i - 1 ) * ( gapWidth + plotWidth ) plotOffSetBottom  plotWidth plotHeight ] )
    idx = lvIdxs( i );
    hold on
    plot( time( 1 : openingIdx - 1 ), engStrain(  1 : openingIdx - 1 , idx ), '-', 'Color', [ 0.7 0.7 0.7 ], 'LineWidth', 3.0 )
    plot( time( openingIdx : closingIdx - 1 ), engStrain( openingIdx : closingIdx - 1 , idx ), 'k-', 'LineWidth', 4.0 )
    plot( time( closingIdx : end ), engStrain( closingIdx : end , idx ), '-', 'Color', [ 0.7 0.7 0.7 ], 'LineWidth', 3.0 )
    ylim( [ minStrain maxStrain ] )
    xlim( [ 0 time( end ) - time( 1 ) ] )
    % Calculate the summary of the strain pattern
    startEjectionIdx = find( time > 1000 * aorticOpening, 1, 'first' );
    endEjectionIdx   = find( time > 1000 * aorticClosure, 1, 'first' );
    % shortening during ejection
    strainDuringEjection = engStrain( startEjectionIdx : endEjectionIdx, idx );
    [ maxEjectionStrain, maxEjectionStrainIdx ] = max( strainDuringEjection );
    [ minEjectionStrain, minEjectionStrainIdx ] = min( strainDuringEjection( maxEjectionStrainIdx : end ) );

    shorteningDuringEjection = maxEjectionStrain - minEjectionStrain;
    lShort = line( [ time( minEjectionStrainIdx + maxEjectionStrainIdx + startEjectionIdx - 1 ) time( minEjectionStrainIdx + maxEjectionStrainIdx + startEjectionIdx - 1 ) ], [ minEjectionStrain maxEjectionStrain ] );
    set( lShort, 'Color', 'b', 'LineWidth', 4, 'LineStyle', '-' );  
    lToMaxPoint = line( [ time( minEjectionStrainIdx + maxEjectionStrainIdx + startEjectionIdx - 1 ) time( maxEjectionStrainIdx + startEjectionIdx - 1 ) ], [ maxEjectionStrain maxEjectionStrain ] );
    set( lToMaxPoint, 'Color', 'k', 'LineWidth', 2, 'LineStyle', '-' );  
    
    % stretch after initial shortening.
    endEjectionIdxForStretch   = find( time > 1000 * aorticClosure, 1, 'first' ) - 20;
    strainBeforeEjectionEnds = engStrain( 1 : endEjectionIdxForStretch, idx );
    differences = diff( strainBeforeEjectionEnds );
    % initial shortening:
    firstShorteningIdx = find( differences < -1e-4 , 1, 'first' );
    % first stretch after initial shortening:
    lengtheningIdxs = find( differences( firstShorteningIdx : end ) > 1e-4 ) + firstShorteningIdx - 1;
    if isempty( lengtheningIdxs )
        lengtheningDuringEjection = 0;
    else
        [ minLengtheningRegion, minLengtheningRegionIdx ] = min( strainBeforeEjectionEnds( lengtheningIdxs ) );
        [ maxLengtheningRegion, maxLengtheningRegionIdx ] = max( strainBeforeEjectionEnds( lengtheningIdxs ) );
        lengtheningDuringEjection = maxLengtheningRegion - minLengtheningRegion;
        lStretch = line( [ time( lengtheningIdxs( maxLengtheningRegionIdx ) ) time( lengtheningIdxs( maxLengtheningRegionIdx )  ) ], [ minLengtheningRegion maxLengtheningRegion ] );
        set( lStretch, 'Color', 'r', 'LineWidth', 4, 'LineStyle', '-' );
        lToMinPoint = line( [ time( lengtheningIdxs( minLengtheningRegionIdx ) ) time( lengtheningIdxs( maxLengtheningRegionIdx )  ) ], [ minLengtheningRegion minLengtheningRegion ] );
        set( lToMinPoint, 'Color', 'k', 'LineWidth', 2, 'LineStyle', '-' );
    end
    
    LvBasePacingShortening( i ) = shorteningDuringEjection;
    LvBasePacingLengthening( i ) = lengtheningDuringEjection;
    
    % Aortic valve
    if ( i == 1 || i == round( ( numPatches + 1 ) / 2 ) )
        l3 = line( [ 1000 * aorticOpening 1000 * aorticOpening ], [ minStrain maxStrain ] );
        set( l3, 'Color', 'k', 'LineWidth', 2, 'LineStyle', '-' );
        l4 = line( [ 1000 * aorticClosure 1000 * aorticClosure ], [ minStrain maxStrain ] );
        set( l4, 'Color', 'k', 'LineWidth', 2, 'LineStyle', '-' );
    end   
    
    ylim( [ minStrain maxStrain ] )
    xlim( [ 0 time( end ) - time( 1 ) ] )
    r = rectangle( 'position', [ 1000 * aorticOpening minStrain + 0.003 1000 * ( aorticClosure - aorticOpening ) maxStrain - minStrain - 0.003 ] );
    set( r, 'FaceColor', [ 0.9 0.9 0.9 ] );
    set( r, 'EdgeColor', [ 0.9 0.9 0.9 ] );
    uistack( r, 'down', 10 )
    
    shortTxt = text( time( minEjectionStrainIdx + maxEjectionStrainIdx + startEjectionIdx - 1 ), maxEjectionStrain + 0.03, num2str( shorteningDuringEjection, '%1.3f' ), 'Color', 'blue', 'HorizontalAlignment', 'Center' );
    if abs( lengtheningDuringEjection ) > 1e-6
        lengthTxt = text( time( lengtheningIdxs( maxLengtheningRegionIdx ) ), minLengtheningRegion - 0.03, num2str( lengtheningDuringEjection, '%1.3f' ), 'Color', 'red', 'HorizontalAlignment', 'Center' );
    end
    
    set(gca, 'XTick', [ 0 800 ] );
    set( gca, 'YTickLabel', [] );
    set( gca, 'XTickLabel', [] );
    
    hold off

    set( gca, 'FontSize', 20 );
    set( gca, 'LineWidth', 2.0 );

end

figure( rvStrainFigHandle );

for i = 1 : numRvPatches

    subplot( 'position', [ plotOffSetLeft + ( i - 1 ) * ( gapWidth + plotWidth ) plotOffSetBottom  plotWidth plotHeight ] )
    idx = rvIdxs( i );
    hold on
    plot( time( 1 : openingIdx - 1 ), engStrain(  1 : openingIdx - 1 , idx ), '-', 'Color', [ 0.7 0.7 0.7 ], 'LineWidth', 3.0 )
    plot( time( openingIdx : closingIdx - 1 ), engStrain( openingIdx : closingIdx - 1 , idx ), 'k-', 'LineWidth', 4.0 )
    plot( time( closingIdx : end ), engStrain( closingIdx : end , idx ), '-', 'Color', [ 0.7 0.7 0.7 ], 'LineWidth', 3.0 )
    ylim( [ minStrain maxStrain ] )
    xlim( [ 0 time( end ) - time( 1 ) ] )
    
    % Aortic valve
    if ( i == 1 || i == round( ( numPatches + 1 ) / 2 ) )
        l3 = line( [ 1000 * aorticOpening 1000 * aorticOpening ], [ minStrain maxStrain ] );
        set( l3, 'Color', 'k', 'LineWidth', 2, 'LineStyle', '-' );
        l4 = line( [ 1000 * aorticClosure 1000 * aorticClosure ], [ minStrain maxStrain ] );
        set( l4, 'Color', 'k', 'LineWidth', 2, 'LineStyle', '-' );
    end
    
    ylim( [ minStrain maxStrain ] )
    xlim( [ 0 time( end ) - time( 1 ) ] )
    
    hold off
    
    set(gca, 'XTick', [ 0 800 ] );
    
    if i ~= 1
        set( gca, 'YTickLabel', [] );
        set( gca, 'XTickLabel', [] );
    end

    set( gca, 'FontSize', 20 );
    set( gca, 'LineWidth', 2.0 );

end

% Now plot stress - strain loops

ef = GetFt( 'Patch', 'Ef', 'All' );
sf = GetFt( 'Patch', 'Sf', 'All' );
sf = sf / 1000; % kPa

figure( stressStrainFigHandle );

% Calculate Ls and stress as in Prinzen et al 1999:

lvPressure = GetFt( 'Node', 'p', 'Lv' );
lvCavityVolume = GetFt( 'Cavity', 'V', 'Lv' );
lvWallVolume = sum( GetFt( 'Wall', 'VWall', { 'Lv', 'Sv' } ) );
Ls = P.Patch.Ls; 

LedL0 = ( 1 + 3 * ( lvCavityVolume( closingIdx ) / lvWallVolume ) ) .^( 1 / 3 );
LLed = bsxfun( @rdivide, Ls, Ls( closingIdx, : ) ) ;
LL0 = bsxfun( @rdivide, LLed, LedL0 ) ;

stress = bsxfun( @times, bsxfun( @times, LL0 , lvPressure ) , ( 1 + 3 * ( lvCavityVolume / lvWallVolume ) ) ) .^ (2 /3 );

for i = 1 : numPatches

    subplot( 'position', [ plotOffSetLeft + ( i - 1 ) * ( gapWidth + plotWidth ) plotOffSetBottom  plotWidth plotHeight ] )
    idx = lvIdxs( i );
    hold on
    plot( ef( 1 : openingIdx - 1, idx ), sf(  1 : openingIdx - 1 , idx ), '-', 'Color', [ 0.7 0.7 0.7 ], 'LineWidth', 3.0 )
    plot( ef( closingIdx : end, idx ), sf( closingIdx : end , idx ), '-', 'Color', [ 0.7 0.7 0.7 ], 'LineWidth', 3.0 )
    plot( ef( openingIdx : closingIdx - 1, idx ), sf( openingIdx : closingIdx - 1 , idx ), 'k-', 'LineWidth', 4.0 )
    
    ylim( [ minStress maxStress ] )
    xlim( [ minStrain maxStrain ] )
         
    set(gca, 'XTick', [ minStrain maxStrain] );
    if i ~= 1
    set( gca, 'YTickLabel', [] );
    set( gca, 'XTickLabel', [] );
    end
    hold off

    set( gca, 'FontSize', 20 );
    set( gca, 'LineWidth', 2.0 );

end

% Calculate mechanical activation times:
[ ~, I ] = max( engStrain( openingIdx : closingIdx , lvIdxs ) );
mechActTimes = time( I )';

actEntries = unique( mechActTimes );
numPtsAtEntry = hist( mechActTimes, actEntries );
LvBaseCdf = cumsum( numPtsAtEntry ) / length( mechActTimes );

figure( cdfFig ); 
hold on
plot( [ actEntries 150 ], [ LvBaseCdf 1 ], 'k-x', 'LineWidth', 2.0, 'MarkerSize', 10.0 )
hold off
xlim( [ 0 150 ] );
box off
set( gca, 'LineWidth', 2.0 )

disp( 'LV base pacing' )
[ volumeChange, ~, ~ ] = CalculateStrokeVolumes;
lvCavityPressure = GetFt( 'Node', 'p', 'Lv' );
lvCavityVolume = GetFt( 'Cavity', 'V', 'Lv' );
rvCavityPressure = GetFt( 'Node', 'p', 'Rv' );
rvCavityVolume = GetFt( 'Cavity', 'V', 'Rv' );

disp( [ 'Peak LV systolic pressure: ' num2str( max( lvCavityPressure ) * 7.5 / 1000 ) ] )
disp( [ 'LV End diastolic pressure: ' num2str( lvCavityPressure( 20 ) * 7.5 / 1000) ] )
disp( [ 'LV Stroke volume: ' num2str( volumeChange( 1 ) * 1e6 )  ] )
disp( [ 'LV End diastolic volume: ' num2str( lvCavityVolume( 20 ) * 1e6 ) ] )

disp( [ 'Peak RV systolic pressure: ' num2str( max( rvCavityPressure ) * 7.5 / 1000 ) ] )
disp( [ 'RV End diastolic pressure: ' num2str( rvCavityPressure( 20 ) * 7.5 / 1000) ] )
disp( [ 'RV Stroke volume: ' num2str( volumeChange( 2 ) * 1e6 )  ] )
disp( [ 'RV End diastolic volume: ' num2str( rvCavityVolume( 20 ) * 1e6 ) ] )

% install export_fig from the Matlab file exchange to print pdfs in this way.
figure( mainFigHandle )
% export_fig( 'Figures/Prinzen1999JaccSimulationsStrain.pdf', '-pdf', '-transparent' );
figure( rvStrainFigHandle )
% export_fig( 'Figures/Prinzen1999JaccSimulationsRvStrain.pdf', '-pdf', '-transparent' );
figure( stressStrainFigHandle )
% export_fig( 'Figures/Prinzen1999JaccSimulationsStressStrainLoop.pdf', '-pdf', '-transparent' );
figure( cdfFig )
% export_fig( 'Figures/Prinzen1999JaccSimulationsMechanicalActivation.pdf', '-pdf', '-transparent' );

%% Now do the quantitative analysis
% measured as in article:
RaPacingShorteningPrinzenData = -[ 0.099 0.148 0.188 0.157 0.129 0.143 0.107 0.145 0.136 0.155 0.117 0.104 ]';
RaPacingLengtheningPrinzenData = zeros( 1, 12 )';

RvApexPacingShorteningPrinzenData = -[ 0.047 0.063 0.097 0.196 0.160 0.175 0.223 0.179  0.122 0.081 0.071 0.051 ]';
RvApexPacingLengtheningPrinzenData = [ 0.083 0.083 0.063 0 0 0 0 0 0 0.078 0.040 0.040 ]';

LvBasePacingShorteningPrinzenData = -[ 0.174 0.214 0.243 0.200 0.090 0.065 0.054 0.067 0.054 0.098 0.172 0.178 ]';
LvBasePacingLengtheningPrinzenData = [ 0 0 0 0 0.041 0.038 0.078 0.169 0.074 0.014 0 0 ]';

% Get min and max:

% loop over the different cases 

expData = [ RaPacingShorteningPrinzenData; RaPacingLengtheningPrinzenData; RvApexPacingShorteningPrinzenData;
            RvApexPacingLengtheningPrinzenData; LvBasePacingShorteningPrinzenData; LvBasePacingLengtheningPrinzenData ];
maxExpChange = max( max( expData ) );  
minExpChange = min( min( expData ) );

simulatedData = [ -RaPacingShortening; RaPacingLengthening; -RvApexPacingShortening; RvApexPacingLengthening; ...
                -LvBasePacingShortening; LvBasePacingLengthening ];
maxSimChange = max( max( simulatedData ) );  
minSimChange = min( min( simulatedData ) );

maxChange = max( [ maxExpChange maxSimChange ] );
minChange = min( [ minExpChange minSimChange ] );

maxChange = 0.2;
minChange = -0.3;

histogramFig = figure( 'Units', 'Normalized', 'OuterPosition', [ 0 0 1 1 ], 'Color', 'w' );
for i = 1 : numPatches

    subplot( 'position', [ plotOffSetLeft + ( i - 1 ) * ( gapWidth + plotWidth ) plotOffSetBottom + 2 * ( gapHeight + plotHeight )  plotWidth plotHeight ] )
    bar( [ RaPacingShorteningPrinzenData( i ) -RaPacingShortening( i ) RaPacingLengtheningPrinzenData( i ) RaPacingLengthening( i ) ] )
    ylim( [ minChange maxChange ] );
    xlim( [ 0.5 4.5 ] )
    box off
    set( gca, 'YTickLabel', [] );
    set( gca, 'XTickLabel', [] );
    
    set( gca, 'FontSize', 20 );
    set( gca, 'LineWidth', 2.0 );
end

for i = 1 : numPatches

    subplot( 'position', [ plotOffSetLeft + ( i - 1 ) * ( gapWidth + plotWidth ) plotOffSetBottom + ( gapHeight + plotHeight )  plotWidth plotHeight ] )
    bar( [ RvApexPacingShorteningPrinzenData( i ) -RvApexPacingShortening( i ) RvApexPacingLengtheningPrinzenData( i ) RvApexPacingLengthening( i ) ] )
    ylim( [ minChange maxChange ] );
    xlim( [ 0.5 4.5 ] )
    box off
    set( gca, 'YTickLabel', [] );
    set( gca, 'XTickLabel', [] );

    set( gca, 'FontSize', 20 );
    set( gca, 'LineWidth', 2.0 );
end

for i = 1 : numPatches

    subplot( 'position', [ plotOffSetLeft + ( i - 1 ) * ( gapWidth + plotWidth ) plotOffSetBottom  plotWidth plotHeight ] )
    bar( [ LvBasePacingShorteningPrinzenData( i ) -LvBasePacingShortening( i ) LvBasePacingLengtheningPrinzenData( i ) LvBasePacingLengthening( i ) ] )
    ylim( [ minChange maxChange ] );
    xlim( [ 0.5 4.5 ] )
    box off
    if i ~= 1
        set( gca, 'YTickLabel', [] );
        set( gca, 'XTickLabel', [] );
    end

    set( gca, 'FontSize', 20 );
    set( gca, 'LineWidth', 2.0 );
end

figure( histogramFig )
% export_fig( 'Figures/SimulationExperimentComparison.pdf', '-pdf', '-transparent' );

$#$PatientSpecificSimulation.m#$#%% Add necessary paths

addpath ../CircAdapt/
addpath ../Tools/

%% Set up P structure
if ~exist('Results')
    mkdir Results/
end

%% IMPORTANT! Comment out line 22: ALeak(:,Vs)=0.1*AOpen(:,Vs).*Diast; in ValveqDot.m to disable mitral regurgitation as in the paper.

load PRef

% Patient heart rate is 76 bpm
P.General.tCycle = 60 / 76;
% Patient stroke volume is 63 mL
% Flow is 63mL * 76 beats / 60s  = 79.8mL/s
P.General.q0 = ( 63 * 76 /60 ) / 1e6;

save P P;

SteadyRunner;

save( [ 'Results/PCARTO_NormalActivation_JLversion_' date '.mat' ] )

%% Initial adaption to reduced heart rate and cardiac output
% Note: 10 rounds was used for the paper, reducing this to 1 or 2 will save
% simulation time and give very similar results
for i = 1 : 10 
     AdaptionProtocols;
end
save( [ 'Results/PCARTO_NormalActivationAfterAdaption_JLversion_' date '.mat' ] )

%% Put in patient's wall mass from MRI
load( [ 'Results/PCARTO_NormalActivationAfterAdaption_JLversion_' date '.mat' ] )
% Add patches for AHA segmentation
SplitMerge( 'Lv1', 11 )
SplitMerge( 'Rv1', 5 )
SplitMerge( 'Sv1', 5 )

% Apply volume to LV in two ways - one as reported for the patient, and one
% assuming an equal volume in each patch:
% Total LV mass in grammes is 208g: 131.3g 'free wall' and 76.7g 'Septum'

% As in patient:
PutFt( 'Patch', 'VWall', {'Lv'}, ones( 1, 11) * 131.3 / ( 11 * 1.055 * 1e6 )  )
PutFt( 'Patch', 'VWall', {'Sv'}, ones( 1, 5) * 76.7 / ( 5 * 1.055 * 1e6 )  )
% Induce heart failure as in paper
PutFt( 'Patch', 'SfAct', {'Lv'}, 0.6 * GetFt( 'Patch', 'SfAct', { 'Lv' } )  )
PutFt( 'Patch', 'SfAct', {'Sv'}, 0.6 * GetFt( 'Patch', 'SfAct', { 'Sv' } )  )
PutFt( 'Patch', 'AmRef', { 'Lv' }, 1.35 * GetFt( 'Patch', 'AmRef', { 'Lv' } ) );
PutFt( 'Patch', 'AmRef', { 'Sv' }, 1.35 * GetFt( 'Patch', 'AmRef', { 'Sv' } ) );

P.General.Dt = 0.001;
save P P

SteadyRunner;

save( [ 'Results/PCARTO_NormalActivation_WithPatchesAndFailureJLversion_' date '.mat' ] )

%% Include CARTO activation pattern
CartoAHAactivation = [ 51.2 37.5 33.9 61.1 69.3 75.2 40.5 26.7 22.0 36.0 41.3 65.5 28.3 8.0 30.3 43.8 ] / 1000;
lvActivationTimes = CartoAHAactivation( [ 16 15 13 12 11 10 7 6 5 4 1 ] ); % AHA segment number
septalActivationTimes = CartoAHAactivation( [ 14 9 8 3 2 ] );
% lateral LV segments: AHA16 = 1, AHA12 = 4, AHA11 = 5, AHA6 = 8, AHA5 = 9.
% anterior LV segments: AHA1 = 11, AHA7 = 7, AHA13 = 3
% posterior LV segments: AHA4 = 10, AHA10 = 6, AHA15 = 2

P.Patch.dT = [0       0 ...
              lvActivationTimes ...
              septalActivationTimes ...
              0.010   0.0 0.005  0.00 0.005 ]; 
save P P

SteadyRunner;

PlotPatientStrainData;

save( [ 'Results/PCARTO_CARTOActivation_WithPatchesFailureLBBB_JLversion_' date '.mat' ] )

$#$PlotPatientStrainData.m#$#
patchLvActivationTimes =  GetFt('Patch', 'dT', 'Lv');
patchSvActivationTimes =  GetFt('Patch', 'dT', 'Sv');
AHAactivations = zeros( 16, 1 );
AHAactivations( [ 16 15 13 12 11 10 7 6 5 4 1 ] ) = 1000 * patchLvActivationTimes; % AHA segment numbers (see CARTOsimulations)
AHAactivations( [ 14 9 8 3 2 ] ) = 1000 * patchSvActivationTimes;


c = colormap( 'hot' );
cm = colormap( flipud( c ) );

points = linspace( 0, 110, 64 )';
rgbv = zeros( length( AHAactivations ), 3 );
for i=1:length(AHAactivations)
    colourIdxs = find(points>AHAactivations(i),1)-1;
    rgbv(i,:)=cm(colourIdxs,:);
end

%fig = figure( 'Units', 'Normalized', 'OuterPosition', [ 0.1 0.1 0.8 0.8 ] );

plotLineWidth = 3.0;

% Plot mean septal deformation:
load Patient1
meanSeptalDeformation = mean( [ Patient1.AHA2 Patient1.AHA3 Patient1.AHA8 Patient1.AHA9 Patient1.AHA14 ], 2 );
meanLateralDeformation = mean( [ Patient1.AHA1 Patient1.AHA4 Patient1.AHA5 Patient1.AHA6 Patient1.AHA7 Patient1.AHA10 Patient1.AHA11 Patient1.AHA12 Patient1.AHA13 Patient1.AHA15 Patient1.AHA16 ], 2 );

fig = figure( 'Units', 'Normalized', 'OuterPosition', [ 0.1 0.1 0.8 0.8 ] );

plotLineWidth = 3.0;

hold on
plot( Patient1.TriggerTimeApex, sgolayfilt(Patient1.AHA2,4,13), 'Color', rgbv(2,:), 'LineWidth', plotLineWidth )
plot( Patient1.TriggerTimeApex, sgolayfilt(Patient1.AHA3,4,13), 'Color', rgbv(3,:), 'LineWidth', plotLineWidth )
plot( Patient1.TriggerTimeApex, sgolayfilt(Patient1.AHA8,4,13), 'Color', rgbv(8,:), 'LineWidth', plotLineWidth )
plot( Patient1.TriggerTimeApex, sgolayfilt(Patient1.AHA9,4,13), 'Color', rgbv(9,:), 'LineWidth', plotLineWidth )
plot( Patient1.TriggerTimeApex, sgolayfilt(Patient1.AHA14,4,13), 'Color', rgbv(14,:), 'LineWidth', plotLineWidth );

plot( Patient1.TriggerTimeApex, sgolayfilt(Patient1.AHA5,4,13), 'Color', rgbv(5,:), 'LineWidth', plotLineWidth );
plot( Patient1.TriggerTimeApex, sgolayfilt(Patient1.AHA6,4,13), 'Color', rgbv(6,:), 'LineWidth', plotLineWidth );
plot( Patient1.TriggerTimeApex, sgolayfilt(Patient1.AHA11,4,13), 'Color', rgbv(11,:), 'LineWidth', plotLineWidth );
plot( Patient1.TriggerTimeApex, sgolayfilt(Patient1.AHA12,4,13), 'Color', rgbv(12,:), 'LineWidth', plotLineWidth );
plot( Patient1.TriggerTimeApex, sgolayfilt(Patient1.AHA16,4,13), 'Color', rgbv(16,:), 'LineWidth', plotLineWidth );

plot( Patient1.TriggerTimeApex, sgolayfilt(Patient1.AHA1,4,13), 'Color', rgbv(1,:), 'LineWidth', plotLineWidth );
plot( Patient1.TriggerTimeApex, sgolayfilt(Patient1.AHA7,4,13), 'Color', rgbv(7,:), 'LineWidth', plotLineWidth );
plot( Patient1.TriggerTimeApex, sgolayfilt(Patient1.AHA13,4,13), 'Color', rgbv(13,:), 'LineWidth', plotLineWidth );
plot( Patient1.TriggerTimeApex, sgolayfilt(Patient1.AHA15,4,13), 'Color', rgbv(15,:), 'LineWidth', plotLineWidth );
plot( Patient1.TriggerTimeApex, sgolayfilt(Patient1.AHA10,4,13), 'Color', rgbv(10,:), 'LineWidth', plotLineWidth );
plot( Patient1.TriggerTimeApex, sgolayfilt(Patient1.AHA4,4,13), 'Color', rgbv(4,:), 'LineWidth', plotLineWidth );

plot( Patient1.TriggerTimeApex, meanSeptalDeformation, 'k-', Patient1.TriggerTimeApex, meanLateralDeformation, 'k-', 'LineWidth', 2 * plotLineWidth );

strainRange = get( gca, 'yLim' );

aorticOpening = line( [ Patient1.AorticTimings( 1 ) Patient1.AorticTimings( 1 ) ],  strainRange );
set( aorticOpening, 'LineStyle', '-', 'color', 'k', 'LineWidth', plotLineWidth  );
uistack( aorticOpening, 'bottom' );

aorticClosing = line( [ Patient1.AorticTimings( 2 ) Patient1.AorticTimings( 2 ) ],  strainRange );
set( aorticClosing, 'LineStyle', '-', 'color', 'k', 'LineWidth', plotLineWidth  );
uistack( aorticClosing, 'bottom' );

pulmonaryOpening = line( [ Patient1.PulmonaryTimings( 1 ) Patient1.PulmonaryTimings( 1 ) ],  strainRange );
set( pulmonaryOpening, 'LineStyle', '-', 'color', 'g', 'LineWidth', plotLineWidth  );
uistack( pulmonaryOpening, 'bottom' );

pulmonaryClosing = line( [ Patient1.PulmonaryTimings( 2 ) Patient1.PulmonaryTimings( 2 ) ],  strainRange );
set( pulmonaryClosing, 'LineStyle', '-', 'color', 'g', 'LineWidth', plotLineWidth  );
uistack( pulmonaryClosing, 'bottom' );

hold off

set( gca, 'LineWidth', plotLineWidth, 'FontSize', 20 );
xLab = xlabel( 'Time (ms)' );
set( xLab, 'FontSize', 20 ); 
yLab = ylabel( 'Circumferential Strain' );
set( yLab, 'FontSize', 20 ); 

% Now plot the mean strain from the simulations
fig = figure( 'Units', 'Normalized', 'OuterPosition', [ 0.1 0.1 0.8 0.8 ] );

%activationTimeLBBB = OnsetQRS(P);
%onsetIdx = find( P.t - P.t( 1 ) > activationTimeLBBB, 1, 'first' );
%onsetIdx = onsetIdx + 10;

%[engStrain, ~ ] = CalculateEngineeringStrains( activationTimeLBBB );
%[engStrain, ~ ] = CalculateEngineeringStrains( P.t(onsetIdx) - P.t(1) );
%engStrain = engStrain / 100;

[ pulmonaryValveOpening, pulmonaryValveClosure, ~, ~, ~ ] = ArtFlowEvents( P, 'RvPuArt' );
[ aorticValveOpening, aorticValveClosure, ~, ~, ~ ] = ArtFlowEvents( P, 'LvSyArt' );
valveTimings = [ pulmonaryValveOpening pulmonaryValveClosure aorticValveOpening aorticValveClosure ];

onsetIdx = find( P.t - P.t( 1 ) > aorticValveOpening - 0.1, 1, 'first' );
[ engStrain, ~ ] = CalculateEngineeringStrains( aorticValveOpening - 0.1 ); % units s.
engStrain = engStrain / 100;

% Indices
septalIndices = 14 : 18; % 2 atrial patches + 11 ventricular patches then all 5 septal patches.
lateralIndices = 2 + [ 1 4 5 8 9 ]; % 2 atrial indices + indexes of lateral patches, see P.Patch.Name and CARTOSimulations_WithHeartMass.m
anteriorIndices = 2 + [ 3 7 11 ];
posteriorIndices = 2 + [ 2 6 10 ];
originalTime = P.t - P.t( 1 );

endTime = originalTime( end );

time = 1000 * [ originalTime( onsetIdx : end ) - originalTime( onsetIdx );  originalTime( 1 : onsetIdx - 1 ) + originalTime( end ) - originalTime( onsetIdx ) ];

hold on
%lvActivationTimes = CartoAHAactivation( [ 16 15 13 12 11 10 7 6 5 4 1 ] ); % AHA segment number
%septalActivationTimes = CartoAHAactivation( [ 14 9 8 3 2 ] );
% Septum
plot( time , [ engStrain( onsetIdx : end, septalIndices( 1 ) ); engStrain( 1 : onsetIdx - 1  , septalIndices( 1 ) ) ], 'Color', rgbv(14,:), 'LineWidth', plotLineWidth );
plot( time , [ engStrain( onsetIdx : end, septalIndices( 2 ) ); engStrain( 1 : onsetIdx - 1  , septalIndices( 2 ) ) ], 'Color', rgbv(9,:), 'LineWidth', plotLineWidth );
plot( time , [ engStrain( onsetIdx : end, septalIndices( 3 ) ); engStrain( 1 : onsetIdx - 1  , septalIndices( 3 ) ) ], 'Color', rgbv(8,:), 'LineWidth', plotLineWidth );
plot( time , [ engStrain( onsetIdx : end, septalIndices( 4 ) ); engStrain( 1 : onsetIdx - 1  , septalIndices( 4 ) ) ], 'Color', rgbv(3,:), 'LineWidth', plotLineWidth );
plot( time , [ engStrain( onsetIdx : end, septalIndices( 5 ) ); engStrain( 1 : onsetIdx - 1  , septalIndices( 5 ) ) ], 'Color', rgbv(2,:), 'LineWidth', plotLineWidth );
% Lateral
plot( time , [ engStrain( onsetIdx : end, lateralIndices( 1 ) ); engStrain( 1 : onsetIdx - 1  , lateralIndices( 1 ) ) ], 'Color', rgbv(16,:), 'LineWidth', plotLineWidth );
plot( time , [ engStrain( onsetIdx : end, lateralIndices( 2 ) ); engStrain( 1 : onsetIdx - 1  , lateralIndices( 2 ) ) ], 'Color', rgbv(12,:), 'LineWidth', plotLineWidth );
plot( time , [ engStrain( onsetIdx : end, lateralIndices( 3 ) ); engStrain( 1 : onsetIdx - 1  , lateralIndices( 3 ) ) ], 'Color', rgbv(11,:), 'LineWidth', plotLineWidth );
plot( time , [ engStrain( onsetIdx : end, lateralIndices( 4 ) ); engStrain( 1 : onsetIdx - 1  , lateralIndices( 4 ) ) ], 'Color', rgbv(6,:), 'LineWidth', plotLineWidth );
plot( time , [ engStrain( onsetIdx : end, lateralIndices( 5 ) ); engStrain( 1 : onsetIdx - 1  , lateralIndices( 5 ) ) ], 'Color', rgbv(5,:), 'LineWidth', plotLineWidth );
% Anterior
plot( time , [ engStrain( onsetIdx : end, anteriorIndices( 1 ) ); engStrain( 1 : onsetIdx - 1  , anteriorIndices( 1 ) ) ], 'Color', rgbv(13,:), 'LineWidth', plotLineWidth );
plot( time , [ engStrain( onsetIdx : end, anteriorIndices( 2 ) ); engStrain( 1 : onsetIdx - 1  , anteriorIndices( 2 ) ) ], 'Color', rgbv(7,:), 'LineWidth', plotLineWidth );
plot( time , [ engStrain( onsetIdx : end, anteriorIndices( 3 ) ); engStrain( 1 : onsetIdx - 1  , anteriorIndices( 3 ) ) ], 'Color', rgbv(1,:), 'LineWidth', plotLineWidth );
% Posterior
plot( time , [ engStrain( onsetIdx : end, posteriorIndices( 1 ) ); engStrain( 1 : onsetIdx - 1  , posteriorIndices( 1 ) ) ], 'Color', rgbv(15,:), 'LineWidth', plotLineWidth );
plot( time , [ engStrain( onsetIdx : end, posteriorIndices( 2 ) ); engStrain( 1 : onsetIdx - 1  , posteriorIndices( 2 ) ) ], 'Color', rgbv(10,:), 'LineWidth', plotLineWidth );
plot( time , [ engStrain( onsetIdx : end, posteriorIndices( 3 ) ); engStrain( 1 : onsetIdx - 1  , posteriorIndices( 3 ) ) ], 'Color', rgbv(4,:), 'LineWidth', plotLineWidth );

plot( time, mean( [ engStrain( onsetIdx : end, septalIndices ); engStrain( 1 : onsetIdx - 1  , septalIndices ) ], 2 ), 'k-', time, mean( [ engStrain( onsetIdx : end, [ lateralIndices anteriorIndices posteriorIndices ] ); engStrain( 1 : onsetIdx - 1  , [ lateralIndices anteriorIndices posteriorIndices ] ) ], 2 ), 'k-', 'LineWidth', 2 * plotLineWidth );

%strainRange = get( gca, 'yLim' );

aorticOpening = line( [ 1000 * aorticValveOpening - time( onsetIdx ) 1000 * aorticValveOpening - time( onsetIdx ) ],  strainRange );
set( aorticOpening, 'LineStyle', '-', 'color', 'k', 'LineWidth', plotLineWidth  );
uistack( aorticOpening, 'bottom' );

aorticClosing = line( [ 1000 * aorticValveClosure - time( onsetIdx ) 1000 * aorticValveClosure - time( onsetIdx ) ],  strainRange );
set( aorticClosing, 'LineStyle', '-', 'color', 'k', 'LineWidth', plotLineWidth  );
uistack( aorticClosing, 'bottom' );

pulmonaryOpening = line( [ 1000 * pulmonaryValveOpening - time( onsetIdx ) 1000 * pulmonaryValveOpening - time( onsetIdx ) ],  strainRange );
set( pulmonaryOpening, 'LineStyle', '-', 'color', 'g', 'LineWidth', plotLineWidth  );
uistack( pulmonaryOpening, 'bottom' );

pulmonaryClosing = line( [ 1000 * pulmonaryValveClosure - time( onsetIdx ) 1000 * pulmonaryValveClosure - time( onsetIdx ) ],  strainRange );
set( pulmonaryClosing, 'LineStyle', '-', 'color', 'g', 'LineWidth', plotLineWidth  );
uistack( pulmonaryClosing, 'bottom' );

hold off

ylim( strainRange );
set( gca, 'LineWidth', plotLineWidth, 'FontSize', 20 );
xLab = xlabel( 'Time (ms)' );
set( xLab, 'FontSize', 20 ); 
yLab = ylabel( 'Circumferential Strain' );
set( yLab, 'FontSize', 20 ); 

% Data analysis:

% Volume changes
[ volumeChange, ejection, regurgitation ] = CalculateStrokeVolumes;
disp( [ 'LV volume change ' num2str( 1e6 * volumeChange( 1 ) ) ' mL' ] )
disp( [ 'RV volume change ' num2str( 1e6 * volumeChange( 2 ) ) ' mL' ] )
disp( [ 'LV ejection ' num2str( 1e6 * ejection( 1 ) ) ' mL' ] )
disp( [ 'RV ejection ' num2str( 1e6 * ejection( 2 ) ) ' mL' ] )
disp( [ 'LV regurgitation ' num2str( 1e6 * regurgitation( 1 ) ) ' mL' ] )
disp( [ 'RV regurgitation ' num2str( 1e6 * regurgitation( 2 ) ) ' mL' ] )
disp( [ 'LV end diastolic volume ' num2str( 1e6 * max( GetFt( 'Cavity', 'V', 'Lv' ) ) ) ' mL' ] );
disp( [ 'RV end diastolic volume ' num2str( 1e6 * max( GetFt( 'Cavity', 'V', 'Rv' ) ) ) ' mL' ] );
disp( [ 'LV ejection fraction ' num2str( 100 * ( volumeChange( 1 ) / max( GetFt( 'Cavity', 'V', 'Lv' ) ) ) ) ' %' ] );
disp( [ 'RV ejection fraction ' num2str( 100 * ( volumeChange( 2 ) / max( GetFt( 'Cavity', 'V', 'Rv' ) ) ) ) ' %' ] );

% Wall mass
disp( [ 'LV wall mass ' num2str( sum( 1.055 * 1e6 * GetFt( 'Patch', 'VWall', { 'Lv' } ) ) ) ' g' ] )  
disp( [ 'Septal wall mass ' num2str( sum( 1.055 * 1e6 * GetFt( 'Patch', 'VWall', { 'Sv' } ) ) ) ' g' ] );  

% Flow properties:
[ aorticOpeningTime, aorticClosingTime, ~, ~, ~ ] = ArtFlowEvents( P, 'LvSyArt' );
[ pulmOpeningTime, pulmClosingTime, ~, ~, ~ ] = ArtFlowEvents( P, 'RvPuArt' );
disp( [ 'Aortic valve opening duration ' num2str( 1000 * ( aorticClosingTime - aorticOpeningTime ) ) ' ms' ] )
disp( [ 'Pulmonary valve opening duration ' num2str( 1000 * ( pulmClosingTime - pulmOpeningTime ) ) ' ms' ] )
disp( [ 'IVMD ' num2str( 1000 * ( aorticOpeningTime - pulmOpeningTime ) ) ' ms' ] )

$#$Prinzen1999JaccSimulations.m#$#% Simulate Prinzen JACC paper

%% Set-up

addpath ../CircAdapt
addpath ../Tools
if ~exist('Results')
    mkdir Results/
end
load PRef

% Add patches
SplitMerge( 'Lv1', 8 )
SplitMerge( 'Rv1', 5 )
SplitMerge( 'Sv1', 4 )

%% RA pacing

P.General.PressFlowContr = 1;

P.Patch.dT = [0       0 ...
              0.015   0.010     0.005    0.005   0.0      0.0      0.005    0.010      ...
              0.005   0.0       0.0      0.005 ...
              0.0     0.0       0.005    0.005    0.010 ]; 
save P P;

SteadyRunner;

save Results/PSteadyPrinzenJaccPaperRaPacing.mat P

%% LV base pacing
P.Adapt.FunctionName = 'Adapt0PFixedAvDelay';
P.General.DtSimulation = 5 * P.General.tCycle;
P.General.TauAv = 0.001;
P.General.PressFlowContr = 0;
P.Patch.dT = [0       0 ...
              0.060   0.045     0.030    0.015   0.0      0.015      0.030    0.045      ...
              0.075   0.090     0.075    0.060   ...
              0.075   0.090     0.090    0.075   0.060 ]; 
P.General.tEnd = P.t( end ) + P.General.DtSimulation;
save P P;

CircAdaptP;

SteadyRunner;

save Results/PSteadyPrinzenJaccPaperLvBasePacing.mat P

%% RV apex pacing
load Results/PSteadyPrinzenJaccPaperRaPacing.mat

P.Adapt.FunctionName = 'Adapt0PFixedAvDelay';
P.General.DtSimulation = 5 * P.General.tCycle;
P.General.TauAv = 0.001;
P.General.PressFlowContr = 0;
P.Patch.dT = [0       0 ...
              0.045   0.060     0.075    0.090   0.105      0.090      0.075    0.060      ...
              0.030   0.015     0.030    0.045   ...
              0.030   0.015     0.0      0.015   0.030 ]; 
P.General.tEnd = P.t( end ) + P.General.DtSimulation;
save P P;
CircAdaptP;

SteadyRunner;

save Results/PSteadyPrinzenJaccPaperRvApexPacing.mat P

$#$
